# Supplementary material for: 5-Meth­oxy-2-[(5-meth­oxy-1H-indol-1-yl)carbon­yl]-1H-indole
Source: Acta Crystallogr Sect E Struct Rep Online. 2012 May 19;68(Pt 6):o1775. doi: 10.1107/S1600536812020399 (PMC3379355; doi:10.1107/S1600536812020399)
Supplement: Supplementary file 1 [file e-68-o1775-sup1.cif]

##############################################################################
#                                                                            #
# This CIF contains the data in a paper accepted for publication in          #
# Acta Crystallographica Section E. It conforms to the requirements of       #
# Notes for Authors for Acta Crystallographica Section E, and has been       #
# peer reviewed under the auspices of the IUCr Commission on Journals.       #
#                                                                            #
# Full details of the Crystallographic Information File format               #
# are given in the paper "The Crystallographic Information File (CIF):       #
# a New Standard Archive File for Crystallography" by S. R. Hall, F. H.      #
# Allen and I. D. Brown [Acta Cryst. (1991), A47, 655-685].                  #
#                                                                            #
# The current version of the core CIF dictionary is obtainable from          #
# ftp://ftp.iucr.org/pub/cif_core.dic.                                       #
#                                                                            #
# Software is freely available for graphical display of the structure(s)     #
# in this CIF. For information consult the CIF software page                 #
# http://www.iucr.org/resources/cif/software.                                #
#                                                                            #
# This file may be used for bona fide research purposes within the           #
# scientific community so long as proper attribution is given to the journal # 
# article from which it was obtained.                                        #
#                                                                            #
##############################################################################
data_global
_audit_creation_method     SHELXL-97
_journal_date_recd_electronic     2012-05-04
_journal_date_accepted     2012-05-07
_journal_name_full     'Acta Crystallographica, Section E'
_journal_year     2012
_journal_volume     68
_journal_issue      6
_journal_page_first     o1775
_journal_page_last     o1775
_journal_paper_category     QO
_journal_paper_doi     10.1107/S1600536812020399
_journal_coeditor_code     SU2424
_publ_contact_author_name     ' Edward RT Tiekink '
_publ_contact_author_address
;
Department of Chemistry, University of Malaya,
50603 Kuala Lumpur, Malaysia
;
_publ_contact_author_email
;
edward.tiekink@gmail.com
;
_publ_contact_author_fax     ' +60 3 7967 4193 '
_publ_contact_author_phone     ' +60 3 7967 6775 '
_publ_section_title
;
5-Methoxy-2-[(5-methoxy-1<i>H</i>-indol-1-yl)carbonyl]-1<i>H</i>-indole
;
loop_
    _publ_author_name
    _publ_author_footnote
    _publ_author_address
    'Mohamed I. Attia'
;
Additional correspondence author, e-mail: mattia@ksu.edu.sa.
;
;
 Department of Pharmaceutical Chemistry, College of Pharmacy,
 King Saud University, Riyadh 11451, Saudi Arabia
;
    'Nasser R. El-Brollosy' .
;
 Department of Pharmaceutical Chemistry, College of Pharmacy,
 King Saud University, Riyadh 11451, Saudi Arabia
;
    'Ali A. El-Emam' .
;
 Department of Pharmaceutical Chemistry, College of Pharmacy,
 King Saud University, Riyadh 11451, Saudi Arabia
;
    'Ng, Seik Weng' .
;
     Department of Chemistry
     University of Malaya
     50603 Kuala Lumpur
     Malaysia
     and
     Chemistry Department
     Faculty of Science
     King Abdulaziz University
     PO Box 80203 Jeddah
     Saudi Arabia
;
    'Tiekink, Edward R. T.' .
;
Department of Chemistry, University of Malaya,
50603 Kuala Lumpur, Malaysia
;
_publ_section_synopsis     .
data_I
_audit_creation_method     SHELXL-97
_chemical_name_systematic
;
5-Methoxy-2-[(5-methoxy-1<i>H</i>-indol-1-yl)carbonyl]-1<i>H</i>-indole
;
_chemical_name_common     ?
_chemical_formula_moiety     'C19 H16 N2 O3'
_chemical_formula_sum     'C19 H16 N2 O3'
_chemical_formula_iupac     'C19 H16 N2 O3'
_chemical_formula_weight     320.34
_chemical_melting_point     ?
_symmetry_cell_setting     triclinic
_symmetry_space_group_name_H-M     'P -1 '
_symmetry_space_group_name_Hall     '-P 1'
loop_
    _symmetry_equiv_pos_as_xyz
    'x, y, z'
    '-x, -y, -z'
_cell_length_a     11.3153(4)
_cell_length_b     12.1183(5)
_cell_length_c     17.1300(6)
_cell_angle_alpha     76.251(3)
_cell_angle_beta     79.747(3)
_cell_angle_gamma     88.913(3)
_cell_volume     2244.50(15)
_cell_formula_units_Z     6
_cell_measurement_reflns_used     7164
_cell_measurement_theta_min     2.6968
_cell_measurement_theta_max     76.1540
_cell_measurement_temperature     100(2)
_exptl_crystal_description     plate
_exptl_crystal_colour     colourless
_exptl_crystal_size_max     0.30
_exptl_crystal_size_mid     0.20
_exptl_crystal_size_min     0.02
_exptl_crystal_density_diffrn     1.422
_exptl_crystal_density_meas     ?
_exptl_crystal_density_method     'not measured'
_exptl_crystal_F_000     1008
_exptl_absorpt_coefficient_mu     0.796
_exptl_absorpt_correction_type     multi-scan
_exptl_absorpt_process_details     '(CrysAlis PRO; Agilent, 2011)'
_exptl_absorpt_correction_T_min     0.36655
_exptl_absorpt_correction_T_max     1.0000
_exptl_special_details
;
;
_diffrn_ambient_temperature     100(2)
_diffrn_radiation_type     CuK\a
_diffrn_radiation_wavelength     1.54184
_diffrn_radiation_source     'SuperNova (Mo) X-ray Source'
_diffrn_radiation_monochromator     Mirror
_diffrn_measurement_device_type
                  'Agilent SuperNova Dual diffractometer with an Atlas detector'
_diffrn_measurement_method     '\w scan'
_diffrn_detector_area_resol_mean     10.4041
_diffrn_reflns_number     17372
_diffrn_reflns_av_R_equivalents     0.0287
_diffrn_reflns_av_sigmaI/netI     0.0406
_diffrn_reflns_theta_min     2.70
_diffrn_reflns_theta_max     76.35
_diffrn_reflns_theta_full     76.35
_diffrn_measured_fraction_theta_max     0.975
_diffrn_measured_fraction_theta_full     0.975
_diffrn_reflns_limit_h_min     -14
_diffrn_reflns_limit_h_max     13
_diffrn_reflns_limit_k_min     -10
_diffrn_reflns_limit_k_max     15
_diffrn_reflns_limit_l_min     -21
_diffrn_reflns_limit_l_max     21
_diffrn_standards_number     0
_diffrn_standards_interval_count     0
_diffrn_standards_interval_time     0
_diffrn_standards_decay_%     0
_refine_special_details
;
Refinement of <i>F</i>^2^ against ALL reflections. The weighted <i>R</i>-factor
<i>wR</i> and goodness of fit <i>S</i> are based on <i>F</i>^2^, conventional
<i>R</i>-factors <i>R</i> are based on <i>F</i>, with <i>F</i> set to zero for
negative <i>F</i>^2^. The threshold expression of <i>F</i>^2^ >
\s(<i>F</i>^2^) is used only for calculating <i>R</i>-factors(gt) <i>etc</i>.
and is not relevant to the choice of reflections for refinement.
<i>R</i>-factors based on <i>F</i>^2^ are statistically about twice as large
as those based on <i>F</i>, and <i>R</i>- factors based on ALL data will be
even larger.
;
_reflns_number_total     9182
_reflns_number_gt     7534
_reflns_threshold_expression     I>2\s(I)
_refine_ls_structure_factor_coef     Fsqd
_refine_ls_matrix_type     full
_refine_ls_R_factor_all     0.0527
_refine_ls_R_factor_gt     0.0426
_refine_ls_wR_factor_gt     0.1120
_refine_ls_wR_factor_ref     0.1210
_refine_ls_goodness_of_fit_ref     1.024
_refine_ls_restrained_S_all     1.024
_refine_ls_number_reflns     9182
_refine_ls_number_parameters     661
_refine_ls_number_restraints     0
_refine_ls_hydrogen_treatment     mixed
_refine_ls_weighting_scheme     calc
_refine_ls_weighting_details
         'calc w=1/[\s^2^(Fo^2^)+(0.0672P)^2^+0.3331P] where P=(Fo^2^+2Fc^2^)/3'
_atom_sites_solution_hydrogens     geom
_atom_sites_solution_primary     direct
_atom_sites_solution_secondary     difmap
_refine_ls_shift/su_max     0.000
_refine_ls_shift/su_mean     0.000
_refine_diff_density_max     0.278
_refine_diff_density_min     -0.297
_refine_ls_extinction_method     none
_refine_ls_extinction_coef     ?
loop_
    _atom_type_symbol
    _atom_type_description
    _atom_type_scat_dispersion_real
    _atom_type_scat_dispersion_imag
    _atom_type_scat_source
    'C' 'C' 0.0181 0.0091
                         'International Tables Vol C Tables 4.2.6.8 and 6.1.1.4'
    'H' 'H' 0.0000 0.0000
                         'International Tables Vol C Tables 4.2.6.8 and 6.1.1.4'
    'N' 'N' 0.0311 0.0180
                         'International Tables Vol C Tables 4.2.6.8 and 6.1.1.4'
    'O' 'O' 0.0492 0.0322
                         'International Tables Vol C Tables 4.2.6.8 and 6.1.1.4'
_computing_data_collection     'CrysAlis PRO (Agilent, 2011)'
_computing_cell_refinement     'CrysAlis PRO (Agilent, 2011)'
_computing_data_reduction     'CrysAlis PRO (Agilent, 2011)'
_computing_structure_solution     'SHELXS97 (Sheldrick, 2008)'
_computing_structure_refinement     'SHELXL97 (Sheldrick, 2008)'
_computing_molecular_graphics
;
ORTEP-3 (Farrugia, 1997), <i>Qmol</i> (Gans & Shalloway, 2001)
and
DIAMOND (Brandenburg, 2006)
;
_computing_publication_material     'publCIF (Westrip, 2010)'
loop_
    _atom_site_type_symbol
    _atom_site_label
    _atom_site_fract_x
    _atom_site_fract_y
    _atom_site_fract_z
    _atom_site_U_iso_or_equiv
    _atom_site_adp_type
    _atom_site_calc_flag
    _atom_site_refinement_flags
    _atom_site_occupancy
    _atom_site_symmetry_multiplicity
    _atom_site_disorder_assembly
    _atom_site_disorder_group
    O O1 0.87563(11) 0.89787(9) 0.11597(6) 0.0252(2) Uani d . 1 1 . .
    O O2 0.71161(10) 0.56194(8) 0.59096(7) 0.0228(2) Uani d . 1 1 . .
    O O3 0.72114(11) 0.68238(10) 0.93945(7) 0.0270(2) Uani d . 1 1 . .
    O O4 0.45990(10) 0.07927(9) 0.91666(6) 0.0247(2) Uani d . 1 1 . .
    O O5 0.59785(10) 0.42667(8) 0.44330(6) 0.0220(2) Uani d . 1 1 . .
    O O6 0.62516(11) 0.29566(9) 0.09143(6) 0.0261(2) Uani d . 1 1 . .
    O O7 0.92792(11) 0.40367(9) 0.10246(7) 0.0279(2) Uani d . 1 1 . .
    O O8 0.91510(10) 0.07096(8) 0.57278(7) 0.0252(2) Uani d . 1 1 . .
    O O9 0.81693(11) 0.19031(9) 0.92812(7) 0.0278(2) Uani d . 1 1 . .
    N N1 0.71116(11) 0.64193(10) 0.42505(8) 0.0187(2) Uani d . 1 1 . .
    N N2 0.71456(10) 0.74048(9) 0.61092(7) 0.0173(2) Uani d . 1 1 . .
    N N3 0.60355(11) 0.34591(10) 0.60844(7) 0.0178(2) Uani d . 1 1 . .
    N N4 0.60440(10) 0.24863(9) 0.42172(7) 0.0165(2) Uani d . 1 1 . .
    N N5 0.97901(11) 0.14977(10) 0.40478(8) 0.0210(2) Uani d . 1 1 . .
    N N6 0.91034(11) 0.24988(9) 0.59292(8) 0.0192(2) Uani d . 1 1 . .
    C C1 0.92781(15) 1.00741(13) 0.10623(9) 0.0258(3) Uani d . 1 1 . .
    H H1A 0.9528 1.0425 0.0479 0.039 Uiso calc R 1 1 . .
    H H1B 0.9979 1.0000 0.1333 0.039 Uiso calc R 1 1 . .
    H H1C 0.8686 1.0551 0.1308 0.039 Uiso calc R 1 1 . .
    C C2 0.74608(12) 0.69609(11) 0.34483(9) 0.0178(3) Uani d . 1 1 . .
    C C3 0.73470(13) 0.66026(12) 0.27422(9) 0.0206(3) Uani d . 1 1 . .
    H H3A 0.6974 0.5894 0.2774 0.025 Uiso calc R 1 1 . .
    C C4 0.78003(13) 0.73241(12) 0.20039(9) 0.0214(3) Uani d . 1 1 . .
    H H4 0.7735 0.7108 0.1515 0.026 Uiso calc R 1 1 . .
    C C5 0.83610(13) 0.83791(12) 0.19513(9) 0.0208(3) Uani d . 1 1 . .
    C C6 0.84677(12) 0.87432(11) 0.26392(9) 0.0183(3) Uani d . 1 1 . .
    H H6 0.8838 0.9456 0.2599 0.022 Uiso calc R 1 1 . .
    C C7 0.80051(12) 0.80150(11) 0.34081(9) 0.0174(3) Uani d . 1 1 . .
    C C8 0.79569(12) 0.80978(11) 0.42263(9) 0.0176(3) Uani d . 1 1 . .
    H H8 0.8252 0.8714 0.4397 0.021 Uiso calc R 1 1 . .
    C C9 0.73965(12) 0.71070(11) 0.47286(9) 0.0174(3) Uani d . 1 1 . .
    C C10 0.72046(12) 0.66481(11) 0.56109(9) 0.0175(3) Uani d . 1 1 . .
    C C11 0.67545(12) 0.85333(11) 0.59257(9) 0.0187(3) Uani d . 1 1 . .
    H H11 0.6628 0.8947 0.5403 0.022 Uiso calc R 1 1 . .
    C C12 0.65860(13) 0.89380(11) 0.66068(9) 0.0193(3) Uani d . 1 1 . .
    H H12 0.6327 0.9677 0.6644 0.023 Uiso calc R 1 1 . .
    C C13 0.68686(12) 0.80492(11) 0.72678(9) 0.0180(3) Uani d . 1 1 . .
    C C14 0.72090(12) 0.71065(11) 0.69460(9) 0.0171(3) Uani d . 1 1 . .
    C C15 0.75692(12) 0.61024(11) 0.74267(9) 0.0194(3) Uani d . 1 1 . .
    H H15 0.7817 0.5472 0.7203 0.023 Uiso calc R 1 1 . .
    C C16 0.75493(13) 0.60653(12) 0.82426(9) 0.0213(3) Uani d . 1 1 . .
    H H16 0.7789 0.5394 0.8586 0.026 Uiso calc R 1 1 . .
    C C17 0.71818(13) 0.69985(13) 0.85763(9) 0.0210(3) Uani d . 1 1 . .
    C C18 0.68459(13) 0.79993(12) 0.80932(9) 0.0204(3) Uani d . 1 1 . .
    H H18 0.6607 0.8632 0.8316 0.024 Uiso calc R 1 1 . .
    C C19 0.68398(19) 0.77366(16) 0.97647(11) 0.0368(4) Uani d . 1 1 . .
    H H19A 0.6901 0.7517 1.0345 0.055 Uiso calc R 1 1 . .
    H H19B 0.6005 0.7915 0.9711 0.055 Uiso calc R 1 1 . .
    H H19C 0.7357 0.8407 0.9493 0.055 Uiso calc R 1 1 . .
    C C20 0.39862(14) -0.02612(13) 0.92700(9) 0.0248(3) Uani d . 1 1 . .
    H H20A 0.3792 -0.0634 0.9853 0.037 Uiso calc R 1 1 . .
    H H20B 0.4501 -0.0751 0.8982 0.037 Uiso calc R 1 1 . .
    H H20C 0.3243 -0.0124 0.9047 0.037 Uiso calc R 1 1 . .
    C C21 0.57271(12) 0.29019(11) 0.68871(9) 0.0172(3) Uani d . 1 1 . .
    C C22 0.58362(13) 0.32549(11) 0.75945(9) 0.0189(3) Uani d . 1 1 . .
    H H22 0.6169 0.3981 0.7564 0.023 Uiso calc R 1 1 . .
    C C23 0.54416(13) 0.25078(12) 0.83326(9) 0.0204(3) Uani d . 1 1 . .
    H H23 0.5508 0.2721 0.8822 0.024 Uiso calc R 1 1 . .
    C C24 0.49362(13) 0.14248(12) 0.83807(9) 0.0187(3) Uani d . 1 1 . .
    C C25 0.48224(12) 0.10716(11) 0.76895(8) 0.0175(3) Uani d . 1 1 . .
    H H25 0.4480 0.0347 0.7726 0.021 Uiso calc R 1 1 . .
    C C26 0.52316(12) 0.18238(11) 0.69255(8) 0.0166(3) Uani d . 1 1 . .
    C C27 0.52691(12) 0.17516(11) 0.61035(8) 0.0169(3) Uani d . 1 1 . .
    H H27 0.4999 0.1127 0.5930 0.020 Uiso calc R 1 1 . .
    C C28 0.57739(12) 0.27657(11) 0.56054(8) 0.0166(3) Uani d . 1 1 . .
    C C29 0.59421(12) 0.32370(11) 0.47242(8) 0.0172(3) Uani d . 1 1 . .
    C C30 0.64991(13) 0.13806(11) 0.43902(9) 0.0191(3) Uani d . 1 1 . .
    H H30 0.6616 0.0964 0.4914 0.023 Uiso calc R 1 1 . .
    C C31 0.67440(12) 0.10014(11) 0.36993(9) 0.0191(3) Uani d . 1 1 . .
    H H31 0.7052 0.0279 0.3656 0.023 Uiso calc R 1 1 . .
    C C32 0.64556(12) 0.18867(11) 0.30381(9) 0.0176(3) Uani d . 1 1 . .
    C C33 0.60260(12) 0.28048(11) 0.33724(8) 0.0163(3) Uani d . 1 1 . .
    C C34 0.56364(12) 0.37893(11) 0.28954(9) 0.0179(3) Uani d . 1 1 . .
    H H34 0.5332 0.4398 0.3127 0.022 Uiso calc R 1 1 . .
    C C35 0.57070(12) 0.38537(12) 0.20640(9) 0.0193(3) Uani d . 1 1 . .
    H H35 0.5448 0.4517 0.1723 0.023 Uiso calc R 1 1 . .
    C C36 0.61554(13) 0.29522(12) 0.17255(9) 0.0201(3) Uani d . 1 1 . .
    C C37 0.65297(12) 0.19634(12) 0.22104(9) 0.0197(3) Uani d . 1 1 . .
    H H37 0.6830 0.1353 0.1979 0.024 Uiso calc R 1 1 . .
    C C38 0.58807(15) 0.39437(14) 0.03902(9) 0.0278(3) Uani d . 1 1 . .
    H H38A 0.5994 0.3840 -0.0168 0.042 Uiso calc R 1 1 . .
    H H38B 0.6362 0.4603 0.0400 0.042 Uiso calc R 1 1 . .
    H H38C 0.5030 0.4070 0.0578 0.042 Uiso calc R 1 1 . .
    C C39 0.87551(14) 0.51225(13) 0.09507(10) 0.0265(3) Uani d . 1 1 . .
    H H39A 0.8735 0.5466 0.0374 0.040 Uiso calc R 1 1 . .
    H H39B 0.9234 0.5611 0.1163 0.040 Uiso calc R 1 1 . .
    H H39C 0.7935 0.5040 0.1264 0.040 Uiso calc R 1 1 . .
    C C40 0.97262(12) 0.20264(12) 0.32586(9) 0.0204(3) Uani d . 1 1 . .
    C C41 1.00957(13) 0.16588(12) 0.25382(10) 0.0226(3) Uani d . 1 1 . .
    H H41 1.0455 0.0942 0.2548 0.027 Uiso calc R 1 1 . .
    C C42 0.99184(13) 0.23744(12) 0.18191(10) 0.0240(3) Uani d . 1 1 . .
    H H42 1.0165 0.2149 0.1321 0.029 Uiso calc R 1 1 . .
    C C43 0.93764(13) 0.34427(12) 0.18016(10) 0.0227(3) Uani d . 1 1 . .
    C C44 0.90086(12) 0.38164(12) 0.25020(9) 0.0205(3) Uani d . 1 1 . .
    H H44 0.8648 0.4534 0.2484 0.025 Uiso calc R 1 1 . .
    C C45 0.91865(12) 0.30930(11) 0.32534(9) 0.0192(3) Uani d . 1 1 . .
    C C46 0.89379(12) 0.31841(12) 0.40774(9) 0.0203(3) Uani d . 1 1 . .
    H H46 0.8577 0.3807 0.4269 0.024 Uiso calc R 1 1 . .
    C C47 0.93202(12) 0.21964(12) 0.45500(9) 0.0200(3) Uani d . 1 1 . .
    C C48 0.91909(12) 0.17394(12) 0.54301(9) 0.0202(3) Uani d . 1 1 . .
    C C49 0.96108(13) 0.36113(11) 0.57014(10) 0.0216(3) Uani d . 1 1 . .
    H H49 0.9899 0.4022 0.5156 0.026 Uiso calc R 1 1 . .
    C C50 0.96235(13) 0.40024(11) 0.63750(9) 0.0213(3) Uani d . 1 1 . .
    H H50 0.9916 0.4728 0.6384 0.026 Uiso calc R 1 1 . .
    C C51 0.91153(12) 0.31241(11) 0.70786(9) 0.0196(3) Uani d . 1 1 . .
    C C52 0.87999(12) 0.22017(11) 0.67885(9) 0.0189(3) Uani d . 1 1 . .
    C C53 0.82490(12) 0.12172(12) 0.73196(10) 0.0214(3) Uani d . 1 1 . .
    H H53 0.8014 0.0602 0.7121 0.026 Uiso calc R 1 1 . .
    C C54 0.80601(13) 0.11751(12) 0.81456(10) 0.0227(3) Uani d . 1 1 . .
    H H54 0.7683 0.0517 0.8521 0.027 Uiso calc R 1 1 . .
    C C55 0.84108(13) 0.20794(12) 0.84477(9) 0.0223(3) Uani d . 1 1 . .
    C C56 0.89355(13) 0.30686(12) 0.79158(9) 0.0212(3) Uani d . 1 1 . .
    H H56 0.9164 0.3686 0.8115 0.025 Uiso calc R 1 1 . .
    C C57 0.86969(15) 0.26861(13) 0.96288(10) 0.0278(3) Uani d . 1 1 . .
    H H57A 0.8459 0.2471 1.0225 0.042 Uiso calc R 1 1 . .
    H H57B 0.8421 0.3453 0.9419 0.042 Uiso calc R 1 1 . .
    H H57C 0.9574 0.2673 0.9482 0.042 Uiso calc R 1 1 . .
    H H1n 0.671(2) 0.5735(19) 0.4445(14) 0.038(6) Uiso d . 1 1 . .
    H H3n 0.6380(19) 0.4170(18) 0.5893(13) 0.028(5) Uiso d . 1 1 . .
    H H5n 1.0089(19) 0.0807(18) 0.4222(13) 0.027(5) Uiso d . 1 1 . .
loop_
    _atom_site_aniso_label
    _atom_site_aniso_U_11
    _atom_site_aniso_U_22
    _atom_site_aniso_U_33
    _atom_site_aniso_U_12
    _atom_site_aniso_U_13
    _atom_site_aniso_U_23
    O1 0.0359(6) 0.0214(5) 0.0176(5) 0.0048(4) -0.0031(4) -0.0048(4)
    O2 0.0308(5) 0.0136(5) 0.0236(5) 0.0013(4) -0.0054(4) -0.0034(4)
    O3 0.0347(6) 0.0282(5) 0.0183(5) 0.0064(4) -0.0064(4) -0.0054(4)
    O4 0.0347(6) 0.0228(5) 0.0152(5) -0.0044(4) -0.0024(4) -0.0032(4)
    O5 0.0316(5) 0.0128(4) 0.0210(5) 0.0020(4) -0.0047(4) -0.0032(4)
    O6 0.0355(6) 0.0267(5) 0.0155(5) 0.0019(4) -0.0026(4) -0.0053(4)
    O7 0.0359(6) 0.0227(5) 0.0237(6) 0.0047(4) -0.0032(4) -0.0044(4)
    O8 0.0305(5) 0.0130(5) 0.0295(6) 0.0030(4) -0.0019(4) -0.0028(4)
    O9 0.0310(6) 0.0265(5) 0.0225(5) -0.0047(4) -0.0003(4) -0.0020(4)
    N1 0.0203(5) 0.0151(5) 0.0213(6) 0.0019(4) -0.0028(4) -0.0063(4)
    N2 0.0203(5) 0.0134(5) 0.0172(6) 0.0025(4) -0.0018(4) -0.0032(4)
    N3 0.0220(6) 0.0138(5) 0.0175(6) 0.0008(4) -0.0028(4) -0.0039(4)
    N4 0.0187(5) 0.0137(5) 0.0163(6) 0.0026(4) -0.0022(4) -0.0029(4)
    N5 0.0212(6) 0.0149(5) 0.0268(6) 0.0047(4) -0.0042(5) -0.0054(5)
    N6 0.0198(6) 0.0122(5) 0.0241(6) 0.0012(4) -0.0031(5) -0.0023(4)
    C1 0.0313(8) 0.0222(7) 0.0214(7) 0.0047(6) -0.0006(6) -0.0034(6)
    C2 0.0183(6) 0.0150(6) 0.0211(7) 0.0045(5) -0.0036(5) -0.0064(5)
    C3 0.0214(6) 0.0177(6) 0.0250(7) 0.0048(5) -0.0059(5) -0.0087(5)
    C4 0.0244(7) 0.0213(7) 0.0220(7) 0.0070(5) -0.0070(5) -0.0102(5)
    C5 0.0230(7) 0.0199(6) 0.0192(7) 0.0087(5) -0.0044(5) -0.0043(5)
    C6 0.0188(6) 0.0165(6) 0.0196(7) 0.0039(5) -0.0026(5) -0.0051(5)
    C7 0.0162(6) 0.0163(6) 0.0203(7) 0.0036(5) -0.0030(5) -0.0058(5)
    C8 0.0169(6) 0.0159(6) 0.0197(7) 0.0037(5) -0.0013(5) -0.0052(5)
    C9 0.0171(6) 0.0157(6) 0.0200(7) 0.0030(5) -0.0016(5) -0.0067(5)
    C10 0.0167(6) 0.0147(6) 0.0209(7) 0.0023(5) -0.0028(5) -0.0045(5)
    C11 0.0205(6) 0.0136(6) 0.0203(7) 0.0033(5) -0.0021(5) -0.0023(5)
    C12 0.0208(6) 0.0143(6) 0.0216(7) 0.0021(5) -0.0019(5) -0.0036(5)
    C13 0.0161(6) 0.0155(6) 0.0213(7) 0.0008(5) -0.0015(5) -0.0039(5)
    C14 0.0159(6) 0.0161(6) 0.0188(6) 0.0004(5) -0.0022(5) -0.0041(5)
    C15 0.0193(6) 0.0152(6) 0.0227(7) 0.0018(5) -0.0027(5) -0.0034(5)
    C16 0.0208(6) 0.0184(6) 0.0227(7) 0.0030(5) -0.0040(5) -0.0011(5)
    C17 0.0196(6) 0.0241(7) 0.0188(7) 0.0004(5) -0.0031(5) -0.0044(5)
    C18 0.0206(6) 0.0189(6) 0.0219(7) 0.0019(5) -0.0027(5) -0.0063(5)
    C19 0.0534(11) 0.0373(9) 0.0236(8) 0.0136(8) -0.0114(7) -0.0125(7)
    C20 0.0283(7) 0.0227(7) 0.0206(7) -0.0027(6) -0.0016(6) -0.0019(5)
    C21 0.0170(6) 0.0153(6) 0.0193(7) 0.0034(5) -0.0024(5) -0.0051(5)
    C22 0.0211(6) 0.0158(6) 0.0212(7) 0.0015(5) -0.0042(5) -0.0067(5)
    C23 0.0236(7) 0.0205(7) 0.0190(7) 0.0018(5) -0.0044(5) -0.0081(5)
    C24 0.0201(6) 0.0191(6) 0.0160(6) 0.0021(5) -0.0020(5) -0.0036(5)
    C25 0.0183(6) 0.0162(6) 0.0177(6) 0.0016(5) -0.0025(5) -0.0041(5)
    C26 0.0158(6) 0.0152(6) 0.0189(7) 0.0026(5) -0.0031(5) -0.0045(5)
    C27 0.0183(6) 0.0140(6) 0.0186(6) 0.0014(5) -0.0030(5) -0.0043(5)
    C28 0.0185(6) 0.0143(6) 0.0174(6) 0.0031(5) -0.0034(5) -0.0049(5)
    C29 0.0177(6) 0.0148(6) 0.0189(7) 0.0024(5) -0.0032(5) -0.0039(5)
    C30 0.0227(6) 0.0126(6) 0.0206(7) 0.0022(5) -0.0031(5) -0.0023(5)
    C31 0.0201(6) 0.0143(6) 0.0220(7) 0.0025(5) -0.0018(5) -0.0044(5)
    C32 0.0166(6) 0.0150(6) 0.0202(7) -0.0001(5) -0.0005(5) -0.0041(5)
    C33 0.0154(6) 0.0149(6) 0.0178(6) -0.0006(5) -0.0004(5) -0.0040(5)
    C34 0.0180(6) 0.0159(6) 0.0187(6) 0.0017(5) -0.0015(5) -0.0031(5)
    C35 0.0189(6) 0.0185(6) 0.0187(7) 0.0005(5) -0.0029(5) -0.0014(5)
    C36 0.0197(6) 0.0228(7) 0.0168(6) -0.0028(5) -0.0005(5) -0.0048(5)
    C37 0.0189(6) 0.0185(6) 0.0214(7) 0.0003(5) 0.0008(5) -0.0072(5)
    C38 0.0344(8) 0.0289(8) 0.0187(7) -0.0026(6) -0.0061(6) -0.0016(6)
    C39 0.0283(7) 0.0213(7) 0.0274(8) 0.0012(6) -0.0039(6) -0.0021(6)
    C40 0.0173(6) 0.0159(6) 0.0270(7) 0.0009(5) -0.0031(5) -0.0039(5)
    C41 0.0210(6) 0.0167(6) 0.0298(8) 0.0027(5) -0.0015(6) -0.0075(6)
    C42 0.0227(7) 0.0210(7) 0.0278(8) -0.0001(5) 0.0000(6) -0.0086(6)
    C43 0.0221(7) 0.0194(7) 0.0249(7) -0.0011(5) -0.0022(5) -0.0034(6)
    C44 0.0182(6) 0.0160(6) 0.0263(7) 0.0016(5) -0.0040(5) -0.0034(5)
    C45 0.0164(6) 0.0161(6) 0.0247(7) 0.0010(5) -0.0023(5) -0.0046(5)
    C46 0.0180(6) 0.0146(6) 0.0282(7) 0.0017(5) -0.0037(5) -0.0055(5)
    C47 0.0183(6) 0.0157(6) 0.0263(7) 0.0015(5) -0.0032(5) -0.0065(5)
    C48 0.0173(6) 0.0150(6) 0.0276(7) 0.0030(5) -0.0031(5) -0.0046(5)
    C49 0.0221(7) 0.0136(6) 0.0264(7) -0.0003(5) -0.0007(5) -0.0021(5)
    C50 0.0214(6) 0.0137(6) 0.0266(7) 0.0002(5) -0.0015(5) -0.0025(5)
    C51 0.0163(6) 0.0152(6) 0.0260(7) 0.0019(5) -0.0030(5) -0.0031(5)
    C52 0.0167(6) 0.0144(6) 0.0244(7) 0.0036(5) -0.0030(5) -0.0029(5)
    C53 0.0173(6) 0.0154(6) 0.0302(8) 0.0017(5) -0.0030(5) -0.0035(5)
    C54 0.0188(6) 0.0174(6) 0.0283(8) -0.0008(5) -0.0013(5) 0.0000(5)
    C55 0.0192(6) 0.0208(7) 0.0240(7) 0.0024(5) -0.0004(5) -0.0022(6)
    C56 0.0198(6) 0.0169(6) 0.0251(7) 0.0010(5) -0.0018(5) -0.0029(5)
    C57 0.0346(8) 0.0212(7) 0.0261(8) 0.0014(6) -0.0020(6) -0.0050(6)
_geom_special_details
;
All e.s.d.'s (except the e.s.d. in the dihedral angle between two l.s. planes)
are estimated using the full covariance matrix. The cell e.s.d.'s are taken
into account individually in the estimation of e.s.d.'s in distances, angles
and torsion angles; correlations between e.s.d.'s in cell parameters are only
used when they are defined by crystal symmetry. An approximate (isotropic)
treatment of cell e.s.d.'s is used for estimating e.s.d.'s involving l.s.
planes.
;
loop_
    _geom_bond_atom_site_label_1
    _geom_bond_atom_site_label_2
    _geom_bond_site_symmetry_2
    _geom_bond_distance
    _geom_bond_publ_flag
    O1 C5 . 1.3765(18) ?
    O1 C1 . 1.4240(19) ?
    O2 C10 . 1.2285(17) ?
    O3 C17 . 1.3732(18) ?
    O3 C19 . 1.422(2) ?
    O4 C24 . 1.3721(17) ?
    O4 C20 . 1.4232(18) ?
    O5 C29 . 1.2273(17) ?
    O6 C36 . 1.3732(18) ?
    O6 C38 . 1.4204(19) ?
    O7 C43 . 1.3768(19) ?
    O7 C39 . 1.4202(18) ?
    O8 C48 . 1.2292(18) ?
    O9 C55 . 1.3703(19) ?
    O9 C57 . 1.424(2) ?
    N1 C2 . 1.3649(19) ?
    N1 C9 . 1.3775(18) ?
    N1 H1n . 0.91(2) ?
    N2 C10 . 1.3868(18) ?
    N2 C14 . 1.4070(18) ?
    N2 C11 . 1.4097(17) ?
    N3 C21 . 1.3658(18) ?
    N3 C28 . 1.3751(18) ?
    N3 H3n . 0.91(2) ?
    N4 C29 . 1.3897(18) ?
    N4 C30 . 1.4099(16) ?
    N4 C33 . 1.4099(18) ?
    N5 C40 . 1.366(2) ?
    N5 C47 . 1.3805(18) ?
    N5 H5n . 0.90(2) ?
    N6 C48 . 1.3886(19) ?
    N6 C52 . 1.4096(19) ?
    N6 C49 . 1.4139(18) ?
    C1 H1A . 0.9800 ?
    C1 H1B . 0.9800 ?
    C1 H1C . 0.9800 ?
    C2 C3 . 1.405(2) ?
    C2 C7 . 1.4103(19) ?
    C3 C4 . 1.374(2) ?
    C3 H3A . 0.9500 ?
    C4 C5 . 1.415(2) ?
    C4 H4 . 0.9500 ?
    C5 C6 . 1.378(2) ?
    C6 C7 . 1.4167(19) ?
    C6 H6 . 0.9500 ?
    C7 C8 . 1.4202(19) ?
    C8 C9 . 1.3884(19) ?
    C8 H8 . 0.9500 ?
    C9 C10 . 1.4591(19) ?
    C11 C12 . 1.352(2) ?
    C11 H11 . 0.9500 ?
    C12 C13 . 1.4424(19) ?
    C12 H12 . 0.9500 ?
    C13 C18 . 1.396(2) ?
    C13 C14 . 1.4016(18) ?
    C14 C15 . 1.3961(19) ?
    C15 C16 . 1.384(2) ?
    C15 H15 . 0.9500 ?
    C16 C17 . 1.408(2) ?
    C16 H16 . 0.9500 ?
    C17 C18 . 1.385(2) ?
    C18 H18 . 0.9500 ?
    C19 H19A . 0.9800 ?
    C19 H19B . 0.9800 ?
    C19 H19C . 0.9800 ?
    C20 H20A . 0.9800 ?
    C20 H20B . 0.9800 ?
    C20 H20C . 0.9800 ?
    C21 C22 . 1.403(2) ?
    C21 C26 . 1.4140(19) ?
    C22 C23 . 1.374(2) ?
    C22 H22 . 0.9500 ?
    C23 C24 . 1.420(2) ?
    C23 H23 . 0.9500 ?
    C24 C25 . 1.378(2) ?
    C25 C26 . 1.4111(19) ?
    C25 H25 . 0.9500 ?
    C26 C27 . 1.4245(19) ?
    C27 C28 . 1.3854(19) ?
    C27 H27 . 0.9500 ?
    C28 C29 . 1.4604(19) ?
    C30 C31 . 1.351(2) ?
    C30 H30 . 0.9500 ?
    C31 C32 . 1.4426(19) ?
    C31 H31 . 0.9500 ?
    C32 C37 . 1.386(2) ?
    C32 C33 . 1.4091(18) ?
    C33 C34 . 1.3894(19) ?
    C34 C35 . 1.396(2) ?
    C34 H34 . 0.9500 ?
    C35 C36 . 1.401(2) ?
    C35 H35 . 0.9500 ?
    C36 C37 . 1.392(2) ?
    C37 H37 . 0.9500 ?
    C38 H38A . 0.9800 ?
    C38 H38B . 0.9800 ?
    C38 H38C . 0.9800 ?
    C39 H39A . 0.9800 ?
    C39 H39B . 0.9800 ?
    C39 H39C . 0.9800 ?
    C40 C41 . 1.402(2) ?
    C40 C45 . 1.4177(18) ?
    C41 C42 . 1.372(2) ?
    C41 H41 . 0.9500 ?
    C42 C43 . 1.418(2) ?
    C42 H42 . 0.9500 ?
    C43 C44 . 1.375(2) ?
    C44 C45 . 1.420(2) ?
    C44 H44 . 0.9500 ?
    C45 C46 . 1.420(2) ?
    C46 C47 . 1.3855(19) ?
    C46 H46 . 0.9500 ?
    C47 C48 . 1.459(2) ?
    C49 C50 . 1.350(2) ?
    C49 H49 . 0.9500 ?
    C50 C51 . 1.4432(19) ?
    C50 H50 . 0.9500 ?
    C51 C56 . 1.398(2) ?
    C51 C52 . 1.402(2) ?
    C52 C53 . 1.3965(19) ?
    C53 C54 . 1.382(2) ?
    C53 H53 . 0.9500 ?
    C54 C55 . 1.409(2) ?
    C54 H54 . 0.9500 ?
    C55 C56 . 1.391(2) ?
    C56 H56 . 0.9500 ?
    C57 H57A . 0.9800 ?
    C57 H57B . 0.9800 ?
    C57 H57C . 0.9800 ?
loop_
    _geom_angle_atom_site_label_1
    _geom_angle_atom_site_label_2
    _geom_angle_atom_site_label_3
    _geom_angle_site_symmetry_1
    _geom_angle_site_symmetry_3
    _geom_angle
    _geom_angle_publ_flag
    C5 O1 C1 . . 116.08(12) ?
    C17 O3 C19 . . 116.73(12) ?
    C24 O4 C20 . . 116.84(12) ?
    C36 O6 C38 . . 117.51(12) ?
    C43 O7 C39 . . 116.59(12) ?
    C55 O9 C57 . . 117.19(12) ?
    C2 N1 C9 . . 108.82(12) ?
    C2 N1 H1n . . 126.2(14) ?
    C9 N1 H1n . . 124.9(14) ?
    C10 N2 C14 . . 125.10(11) ?
    C10 N2 C11 . . 126.08(12) ?
    C14 N2 C11 . . 107.48(11) ?
    C21 N3 C28 . . 109.04(12) ?
    C21 N3 H3n . . 125.8(13) ?
    C28 N3 H3n . . 125.2(13) ?
    C29 N4 C30 . . 125.87(12) ?
    C29 N4 C33 . . 124.54(11) ?
    C30 N4 C33 . . 107.51(11) ?
    C40 N5 C47 . . 109.01(12) ?
    C40 N5 H5n . . 126.4(13) ?
    C47 N5 H5n . . 124.6(13) ?
    C48 N6 C52 . . 125.13(12) ?
    C48 N6 C49 . . 125.52(13) ?
    C52 N6 C49 . . 107.23(12) ?
    O1 C1 H1A . . 109.5 ?
    O1 C1 H1B . . 109.5 ?
    H1A C1 H1B . . 109.5 ?
    O1 C1 H1C . . 109.5 ?
    H1A C1 H1C . . 109.5 ?
    H1B C1 H1C . . 109.5 ?
    N1 C2 C3 . . 129.53(13) ?
    N1 C2 C7 . . 108.48(12) ?
    C3 C2 C7 . . 121.99(13) ?
    C4 C3 C2 . . 116.96(13) ?
    C4 C3 H3A . . 121.5 ?
    C2 C3 H3A . . 121.5 ?
    C3 C4 C5 . . 121.87(14) ?
    C3 C4 H4 . . 119.1 ?
    C5 C4 H4 . . 119.1 ?
    O1 C5 C6 . . 125.16(14) ?
    O1 C5 C4 . . 113.18(13) ?
    C6 C5 C4 . . 121.65(14) ?
    C5 C6 C7 . . 117.55(13) ?
    C5 C6 H6 . . 121.2 ?
    C7 C6 H6 . . 121.2 ?
    C2 C7 C6 . . 119.98(13) ?
    C2 C7 C8 . . 106.72(12) ?
    C6 C7 C8 . . 133.31(13) ?
    C9 C8 C7 . . 106.92(12) ?
    C9 C8 H8 . . 126.5 ?
    C7 C8 H8 . . 126.5 ?
    N1 C9 C8 . . 109.05(12) ?
    N1 C9 C10 . . 118.01(12) ?
    C8 C9 C10 . . 132.49(13) ?
    O2 C10 N2 . . 120.42(13) ?
    O2 C10 C9 . . 121.34(13) ?
    N2 C10 C9 . . 118.24(12) ?
    C12 C11 N2 . . 109.64(12) ?
    C12 C11 H11 . . 125.2 ?
    N2 C11 H11 . . 125.2 ?
    C11 C12 C13 . . 107.93(12) ?
    C11 C12 H12 . . 126.0 ?
    C13 C12 H12 . . 126.0 ?
    C18 C13 C14 . . 120.62(13) ?
    C18 C13 C12 . . 132.28(13) ?
    C14 C13 C12 . . 107.10(12) ?
    C15 C14 C13 . . 121.68(13) ?
    C15 C14 N2 . . 130.44(13) ?
    C13 C14 N2 . . 107.85(11) ?
    C16 C15 C14 . . 117.16(13) ?
    C16 C15 H15 . . 121.4 ?
    C14 C15 H15 . . 121.4 ?
    C15 C16 C17 . . 121.60(13) ?
    C15 C16 H16 . . 119.2 ?
    C17 C16 H16 . . 119.2 ?
    O3 C17 C18 . . 124.65(13) ?
    O3 C17 C16 . . 114.37(13) ?
    C18 C17 C16 . . 120.98(14) ?
    C17 C18 C13 . . 117.94(13) ?
    C17 C18 H18 . . 121.0 ?
    C13 C18 H18 . . 121.0 ?
    O3 C19 H19A . . 109.5 ?
    O3 C19 H19B . . 109.5 ?
    H19A C19 H19B . . 109.5 ?
    O3 C19 H19C . . 109.5 ?
    H19A C19 H19C . . 109.5 ?
    H19B C19 H19C . . 109.5 ?
    O4 C20 H20A . . 109.5 ?
    O4 C20 H20B . . 109.5 ?
    H20A C20 H20B . . 109.5 ?
    O4 C20 H20C . . 109.5 ?
    H20A C20 H20C . . 109.5 ?
    H20B C20 H20C . . 109.5 ?
    N3 C21 C22 . . 129.94(13) ?
    N3 C21 C26 . . 108.27(12) ?
    C22 C21 C26 . . 121.79(13) ?
    C23 C22 C21 . . 117.27(13) ?
    C23 C22 H22 . . 121.4 ?
    C21 C22 H22 . . 121.4 ?
    C22 C23 C24 . . 121.57(13) ?
    C22 C23 H23 . . 119.2 ?
    C24 C23 H23 . . 119.2 ?
    O4 C24 C25 . . 124.97(13) ?
    O4 C24 C23 . . 113.43(12) ?
    C25 C24 C23 . . 121.59(13) ?
    C24 C25 C26 . . 117.66(13) ?
    C24 C25 H25 . . 121.2 ?
    C26 C25 H25 . . 121.2 ?
    C25 C26 C21 . . 120.11(13) ?
    C25 C26 C27 . . 133.31(13) ?
    C21 C26 C27 . . 106.58(12) ?
    C28 C27 C26 . . 106.95(12) ?
    C28 C27 H27 . . 126.5 ?
    C26 C27 H27 . . 126.5 ?
    N3 C28 C27 . . 109.16(12) ?
    N3 C28 C29 . . 117.84(12) ?
    C27 C28 C29 . . 132.63(13) ?
    O5 C29 N4 . . 120.34(13) ?
    O5 C29 C28 . . 121.45(12) ?
    N4 C29 C28 . . 118.21(11) ?
    C31 C30 N4 . . 109.85(12) ?
    C31 C30 H30 . . 125.1 ?
    N4 C30 H30 . . 125.1 ?
    C30 C31 C32 . . 107.94(12) ?
    C30 C31 H31 . . 126.0 ?
    C32 C31 H31 . . 126.0 ?
    C37 C32 C33 . . 120.10(13) ?
    C37 C32 C31 . . 132.79(13) ?
    C33 C32 C31 . . 107.11(12) ?
    C34 C33 C32 . . 121.58(13) ?
    C34 C33 N4 . . 130.78(12) ?
    C32 C33 N4 . . 107.59(11) ?
    C33 C34 C35 . . 117.79(12) ?
    C33 C34 H34 . . 121.1 ?
    C35 C34 H34 . . 121.1 ?
    C34 C35 C36 . . 120.85(13) ?
    C34 C35 H35 . . 119.6 ?
    C36 C35 H35 . . 119.6 ?
    O6 C36 C37 . . 115.04(12) ?
    O6 C36 C35 . . 124.02(13) ?
    C37 C36 C35 . . 120.94(13) ?
    C32 C37 C36 . . 118.72(13) ?
    C32 C37 H37 . . 120.6 ?
    C36 C37 H37 . . 120.6 ?
    O6 C38 H38A . . 109.5 ?
    O6 C38 H38B . . 109.5 ?
    H38A C38 H38B . . 109.5 ?
    O6 C38 H38C . . 109.5 ?
    H38A C38 H38C . . 109.5 ?
    H38B C38 H38C . . 109.5 ?
    O7 C39 H39A . . 109.5 ?
    O7 C39 H39B . . 109.5 ?
    H39A C39 H39B . . 109.5 ?
    O7 C39 H39C . . 109.5 ?
    H39A C39 H39C . . 109.5 ?
    H39B C39 H39C . . 109.5 ?
    N5 C40 C41 . . 129.92(13) ?
    N5 C40 C45 . . 108.22(13) ?
    C41 C40 C45 . . 121.86(14) ?
    C42 C41 C40 . . 117.44(13) ?
    C42 C41 H41 . . 121.3 ?
    C40 C41 H41 . . 121.3 ?
    C41 C42 C43 . . 121.54(14) ?
    C41 C42 H42 . . 119.2 ?
    C43 C42 H42 . . 119.2 ?
    C44 C43 O7 . . 125.32(13) ?
    C44 C43 C42 . . 121.79(14) ?
    O7 C43 C42 . . 112.89(14) ?
    C43 C44 C45 . . 117.73(13) ?
    C43 C44 H44 . . 121.1 ?
    C45 C44 H44 . . 121.1 ?
    C40 C45 C46 . . 106.58(13) ?
    C40 C45 C44 . . 119.64(14) ?
    C46 C45 C44 . . 133.78(13) ?
    C47 C46 C45 . . 107.27(12) ?
    C47 C46 H46 . . 126.4 ?
    C45 C46 H46 . . 126.4 ?
    N5 C47 C46 . . 108.92(13) ?
    N5 C47 C48 . . 117.63(12) ?
    C46 C47 C48 . . 132.99(13) ?
    O8 C48 N6 . . 120.42(14) ?
    O8 C48 C47 . . 121.27(14) ?
    N6 C48 C47 . . 118.31(12) ?
    C50 C49 N6 . . 109.76(13) ?
    C50 C49 H49 . . 125.1 ?
    N6 C49 H49 . . 125.1 ?
    C49 C50 C51 . . 107.98(13) ?
    C49 C50 H50 . . 126.0 ?
    C51 C50 H50 . . 126.0 ?
    C56 C51 C52 . . 120.89(13) ?
    C56 C51 C50 . . 131.99(14) ?
    C52 C51 C50 . . 107.11(13) ?
    C53 C52 C51 . . 121.46(14) ?
    C53 C52 N6 . . 130.59(14) ?
    C51 C52 N6 . . 107.92(12) ?
    C54 C53 C52 . . 117.24(14) ?
    C54 C53 H53 . . 121.4 ?
    C52 C53 H53 . . 121.4 ?
    C53 C54 C55 . . 121.91(14) ?
    C53 C54 H54 . . 119.0 ?
    C55 C54 H54 . . 119.0 ?
    O9 C55 C56 . . 124.50(14) ?
    O9 C55 C54 . . 114.82(13) ?
    C56 C55 C54 . . 120.67(14) ?
    C55 C56 C51 . . 117.77(14) ?
    C55 C56 H56 . . 121.1 ?
    C51 C56 H56 . . 121.1 ?
    O9 C57 H57A . . 109.5 ?
    O9 C57 H57B . . 109.5 ?
    H57A C57 H57B . . 109.5 ?
    O9 C57 H57C . . 109.5 ?
    H57A C57 H57C . . 109.5 ?
    H57B C57 H57C . . 109.5 ?
loop_
    _geom_torsion_atom_site_label_1
    _geom_torsion_atom_site_label_2
    _geom_torsion_atom_site_label_3
    _geom_torsion_atom_site_label_4
    _geom_torsion_site_symmetry_1
    _geom_torsion_site_symmetry_2
    _geom_torsion_site_symmetry_3
    _geom_torsion_site_symmetry_4
    _geom_torsion
    _geom_torsion_publ_flag
    C9 N1 C2 C3 . . . . -179.26(13) ?
    C9 N1 C2 C7 . . . . 1.13(15) ?
    N1 C2 C3 C4 . . . . -179.08(13) ?
    C7 C2 C3 C4 . . . . 0.5(2) ?
    C2 C3 C4 C5 . . . . 0.2(2) ?
    C1 O1 C5 C6 . . . . -2.1(2) ?
    C1 O1 C5 C4 . . . . 177.08(12) ?
    C3 C4 C5 O1 . . . . 179.96(12) ?
    C3 C4 C5 C6 . . . . -0.8(2) ?
    O1 C5 C6 C7 . . . . 179.79(12) ?
    C4 C5 C6 C7 . . . . 0.7(2) ?
    N1 C2 C7 C6 . . . . 179.02(12) ?
    C3 C2 C7 C6 . . . . -0.6(2) ?
    N1 C2 C7 C8 . . . . -0.76(14) ?
    C3 C2 C7 C8 . . . . 179.59(12) ?
    C5 C6 C7 C2 . . . . 0.04(19) ?
    C5 C6 C7 C8 . . . . 179.74(14) ?
    C2 C7 C8 C9 . . . . 0.11(14) ?
    C6 C7 C8 C9 . . . . -179.63(14) ?
    C2 N1 C9 C8 . . . . -1.07(15) ?
    C2 N1 C9 C10 . . . . -174.29(11) ?
    C7 C8 C9 N1 . . . . 0.58(15) ?
    C7 C8 C9 C10 . . . . 172.45(13) ?
    C14 N2 C10 O2 . . . . 12.4(2) ?
    C11 N2 C10 O2 . . . . -152.69(14) ?
    C14 N2 C10 C9 . . . . -166.47(12) ?
    C11 N2 C10 C9 . . . . 28.5(2) ?
    N1 C9 C10 O2 . . . . 19.73(19) ?
    C8 C9 C10 O2 . . . . -151.56(15) ?
    N1 C9 C10 N2 . . . . -161.42(12) ?
    C8 C9 C10 N2 . . . . 27.3(2) ?
    C10 N2 C11 C12 . . . . 167.69(13) ?
    C14 N2 C11 C12 . . . . 0.46(16) ?
    N2 C11 C12 C13 . . . . -0.26(16) ?
    C11 C12 C13 C18 . . . . -179.61(15) ?
    C11 C12 C13 C14 . . . . -0.03(16) ?
    C18 C13 C14 C15 . . . . -1.9(2) ?
    C12 C13 C14 C15 . . . . 178.45(13) ?
    C18 C13 C14 N2 . . . . 179.95(12) ?
    C12 C13 C14 N2 . . . . 0.31(15) ?
    C10 N2 C14 C15 . . . . 14.2(2) ?
    C11 N2 C14 C15 . . . . -178.39(14) ?
    C10 N2 C14 C13 . . . . -167.86(13) ?
    C11 N2 C14 C13 . . . . -0.47(15) ?
    C13 C14 C15 C16 . . . . 1.5(2) ?
    N2 C14 C15 C16 . . . . 179.18(14) ?
    C14 C15 C16 C17 . . . . 0.0(2) ?
    C19 O3 C17 C18 . . . . 1.6(2) ?
    C19 O3 C17 C16 . . . . -179.52(15) ?
    C15 C16 C17 O3 . . . . 179.88(13) ?
    C15 C16 C17 C18 . . . . -1.2(2) ?
    O3 C17 C18 C13 . . . . 179.62(13) ?
    C16 C17 C18 C13 . . . . 0.8(2) ?
    C14 C13 C18 C17 . . . . 0.7(2) ?
    C12 C13 C18 C17 . . . . -179.75(15) ?
    C28 N3 C21 C22 . . . . 179.21(13) ?
    C28 N3 C21 C26 . . . . -1.06(15) ?
    N3 C21 C22 C23 . . . . 179.75(13) ?
    C26 C21 C22 C23 . . . . 0.1(2) ?
    C21 C22 C23 C24 . . . . -0.4(2) ?
    C20 O4 C24 C25 . . . . -6.1(2) ?
    C20 O4 C24 C23 . . . . 174.51(12) ?
    C22 C23 C24 O4 . . . . 179.66(13) ?
    C22 C23 C24 C25 . . . . 0.2(2) ?
    O4 C24 C25 C26 . . . . -179.09(12) ?
    C23 C24 C25 C26 . . . . 0.3(2) ?
    C24 C25 C26 C21 . . . . -0.59(19) ?
    C24 C25 C26 C27 . . . . 179.43(14) ?
    N3 C21 C26 C25 . . . . -179.31(12) ?
    C22 C21 C26 C25 . . . . 0.4(2) ?
    N3 C21 C26 C27 . . . . 0.67(14) ?
    C22 C21 C26 C27 . . . . -179.57(12) ?
    C25 C26 C27 C28 . . . . 179.94(14) ?
    C21 C26 C27 C28 . . . . -0.04(14) ?
    C21 N3 C28 C27 . . . . 1.05(15) ?
    C21 N3 C28 C29 . . . . 174.94(11) ?
    C26 C27 C28 N3 . . . . -0.61(15) ?
    C26 C27 C28 C29 . . . . -173.26(13) ?
    C30 N4 C29 O5 . . . . 152.36(14) ?
    C33 N4 C29 O5 . . . . -9.2(2) ?
    C30 N4 C29 C28 . . . . -28.5(2) ?
    C33 N4 C29 C28 . . . . 169.92(12) ?
    N3 C28 C29 O5 . . . . -20.34(19) ?
    C27 C28 C29 O5 . . . . 151.80(15) ?
    N3 C28 C29 N4 . . . . 160.58(12) ?
    C27 C28 C29 N4 . . . . -27.3(2) ?
    C29 N4 C30 C31 . . . . -164.97(13) ?
    C33 N4 C30 C31 . . . . -0.85(16) ?
    N4 C30 C31 C32 . . . . 0.62(16) ?
    C30 C31 C32 C37 . . . . 179.82(15) ?
    C30 C31 C32 C33 . . . . -0.15(16) ?
    C37 C32 C33 C34 . . . . 1.8(2) ?
    C31 C32 C33 C34 . . . . -178.19(13) ?
    C37 C32 C33 N4 . . . . 179.66(12) ?
    C31 C32 C33 N4 . . . . -0.36(15) ?
    C29 N4 C33 C34 . . . . -17.3(2) ?
    C30 N4 C33 C34 . . . . 178.28(14) ?
    C29 N4 C33 C32 . . . . 165.11(12) ?
    C30 N4 C33 C32 . . . . 0.73(15) ?
    C32 C33 C34 C35 . . . . -1.3(2) ?
    N4 C33 C34 C35 . . . . -178.60(13) ?
    C33 C34 C35 C36 . . . . 0.1(2) ?
    C38 O6 C36 C37 . . . . 179.90(13) ?
    C38 O6 C36 C35 . . . . 0.6(2) ?
    C34 C35 C36 O6 . . . . -179.95(13) ?
    C34 C35 C36 C37 . . . . 0.7(2) ?
    C33 C32 C37 C36 . . . . -1.0(2) ?
    C31 C32 C37 C36 . . . . 179.04(15) ?
    O6 C36 C37 C32 . . . . -179.63(12) ?
    C35 C36 C37 C32 . . . . -0.3(2) ?
    C47 N5 C40 C41 . . . . 179.54(15) ?
    C47 N5 C40 C45 . . . . -0.65(16) ?
    N5 C40 C41 C42 . . . . 179.94(15) ?
    C45 C40 C41 C42 . . . . 0.1(2) ?
    C40 C41 C42 C43 . . . . -0.4(2) ?
    C39 O7 C43 C44 . . . . 0.0(2) ?
    C39 O7 C43 C42 . . . . -179.45(13) ?
    C41 C42 C43 C44 . . . . 0.4(2) ?
    C41 C42 C43 O7 . . . . 179.88(14) ?
    O7 C43 C44 C45 . . . . -179.57(13) ?
    C42 C43 C44 C45 . . . . -0.1(2) ?
    N5 C40 C45 C46 . . . . 0.47(16) ?
    C41 C40 C45 C46 . . . . -179.70(13) ?
    N5 C40 C45 C44 . . . . -179.74(13) ?
    C41 C40 C45 C44 . . . . 0.1(2) ?
    C43 C44 C45 C40 . . . . -0.1(2) ?
    C43 C44 C45 C46 . . . . 179.62(15) ?
    C40 C45 C46 C47 . . . . -0.12(16) ?
    C44 C45 C46 C47 . . . . -179.86(15) ?
    C40 N5 C47 C46 . . . . 0.58(16) ?
    C40 N5 C47 C48 . . . . 173.82(12) ?
    C45 C46 C47 N5 . . . . -0.27(16) ?
    C45 C46 C47 C48 . . . . -172.09(15) ?
    C52 N6 C48 O8 . . . . -9.4(2) ?
    C49 N6 C48 O8 . . . . 151.94(14) ?
    C52 N6 C48 C47 . . . . 170.13(13) ?
    C49 N6 C48 C47 . . . . -28.6(2) ?
    N5 C47 C48 O8 . . . . -21.2(2) ?
    C46 C47 C48 O8 . . . . 150.07(16) ?
    N5 C47 C48 N6 . . . . 159.32(13) ?
    C46 C47 C48 N6 . . . . -29.4(2) ?
    C48 N6 C49 C50 . . . . -164.41(13) ?
    C52 N6 C49 C50 . . . . -0.33(16) ?
    N6 C49 C50 C51 . . . . 0.33(16) ?
    C49 C50 C51 C56 . . . . 178.62(15) ?
    C49 C50 C51 C52 . . . . -0.20(16) ?
    C56 C51 C52 C53 . . . . 2.8(2) ?
    C50 C51 C52 C53 . . . . -178.19(12) ?
    C56 C51 C52 N6 . . . . -178.98(12) ?
    C50 C51 C52 N6 . . . . -0.01(15) ?
    C48 N6 C52 C53 . . . . -17.7(2) ?
    C49 N6 C52 C53 . . . . 178.16(14) ?
    C48 N6 C52 C51 . . . . 164.35(12) ?
    C49 N6 C52 C51 . . . . 0.20(15) ?
    C51 C52 C53 C54 . . . . -1.9(2) ?
    N6 C52 C53 C54 . . . . -179.63(13) ?
    C52 C53 C54 C55 . . . . -0.4(2) ?
    C57 O9 C55 C56 . . . . -12.7(2) ?
    C57 O9 C55 C54 . . . . 168.68(13) ?
    C53 C54 C55 O9 . . . . -179.51(13) ?
    C53 C54 C55 C56 . . . . 1.8(2) ?
    O9 C55 C56 C51 . . . . -179.45(13) ?
    C54 C55 C56 C51 . . . . -0.9(2) ?
    C52 C51 C56 C55 . . . . -1.4(2) ?
    C50 C51 C56 C55 . . . . 179.95(14) ?
loop_
    _geom_hbond_atom_site_label_D
    _geom_hbond_atom_site_label_H
    _geom_hbond_atom_site_label_A
    _geom_hbond_site_symmetry_A
    _geom_hbond_distance_DH
    _geom_hbond_distance_HA
    _geom_hbond_distance_DA
    _geom_hbond_angle_DHA
    N1 H1n O5 . 0.91(2) 1.98(2) 2.8536(16) 159(2)
    N3 H3n O2 . 0.91(2) 1.97(2) 2.8384(16) 159.0(19)
    N5 H5n O8 2_756 0.90(2) 2.00(2) 2.8796(15) 163.9(19)
