# Supplementary material for: 5-Meth­oxy-2-[(5-meth­oxy-1H-indol-1-yl)carbon­yl]-1H-indole
Source: Acta Crystallogr Sect E Struct Rep Online. 2012 May 19;68(Pt 6):o1775. doi: 10.1107/S1600536812020399 (PMC3379355; doi:10.1107/S1600536812020399)
Supplement: Supplementary file 2 [file e-68-o1775-Isup2.hkl]

# 
# h,k,l, Fc-squared, Fo-squared, sigma(Fo-squared) and status flag 
# 
data_I
_shelx_title '  P-1' 
_shelx_refln_list_code          4 
_shelx_F_calc_maximum      358.97 
_exptl_crystal_F_000      1008.00 
_reflns_d_resolution_high  0.7933 
 
loop_ 
 _symmetry_equiv_pos_as_xyz 
 'x, y, z' 
 '-x, -y, -z' 
 
_cell_length_a    11.3153 
_cell_length_b    12.1183 
_cell_length_c    17.1300 
_cell_angle_alpha  76.251 
_cell_angle_beta   79.747 
_cell_angle_gamma  88.913 
 
_shelx_F_squared_multiplier     1.000 
 
loop_ 
 _refln_index_h 
 _refln_index_k 
 _refln_index_l 
 _refln_F_squared_calc 
 _refln_F_squared_meas 
 _refln_F_squared_sigma 
 _refln_observed_status 
   1   0   0       97.21       92.92      7.04 o 
   2   0   0       88.74       74.54      6.04 o 
   3   0   0     2892.15     2487.62     78.35 o 
   4   0   0     1722.30     1525.40     38.41 o 
   5   0   0     1077.84     1092.20     52.54 o 
   6   0   0     2239.27     2323.26    128.40 o 
   7   0   0      421.72      352.22     42.24 o 
   8   0   0       51.87       50.56     19.06 o 
   9   0   0      284.05      291.91     17.93 o 
  10   0   0      777.60      780.69     33.34 o 
  11   0   0      137.36      131.87     13.70 o 
  12   0   0      219.16      227.79     15.65 o 
  13   0   0       39.37       76.72      7.71 o 
 -13   1   0      120.43      109.34      7.66 o 
 -12   1   0       18.80       14.55      3.82 o 
 -11   1   0       57.43       47.95      8.55 o 
 -10   1   0       37.04       30.60      7.29 o 
  -9   1   0     1033.14     1038.01     33.52 o 
  -8   1   0       19.03       15.53     13.97 o 
  -7   1   0      216.03      220.94     20.78 o 
  -6   1   0      555.89      540.52     29.37 o 
  -5   1   0        0.14       -0.70      4.88 o 
  -4   1   0     1357.09     1159.98     35.21 o 
  -3   1   0   128860.58   116106.63    861.11 o 
  -2   1   0        9.82        8.63      4.76 o 
  -1   1   0        9.70        8.97      1.70 o 
   0   1   0       33.87       29.28      1.55 o 
   1   1   0      285.45      251.71     12.64 o 
   2   1   0     2673.02     2417.73     53.92 o 
   3   1   0    81405.81    75054.60   1986.81 o 
   4   1   0     2903.57     2794.18     51.18 o 
   5   1   0      193.85      178.76     24.37 o 
   6   1   0    24398.62    23701.66    381.14 o 
   7   1   0     2991.20     2818.25    118.12 o 
   8   1   0      594.18      589.44     57.98 o 
   9   1   0        0.27        5.27      7.49 o 
  10   1   0        4.71        8.01      3.98 o 
  11   1   0        2.74        3.41      4.28 o 
  12   1   0      106.09      104.92     11.04 o 
  13   1   0      662.75      718.19     23.58 o 
 -13   2   0       50.83       45.75      3.91 o 
 -12   2   0      371.21      394.20     18.85 o 
 -11   2   0      120.46      120.04      7.83 o 
 -10   2   0      126.13      112.50      8.21 o 
  -9   2   0      192.51      182.79     24.20 o 
  -8   2   0       17.30       15.92      9.43 o 
  -7   2   0      447.23      418.51     29.95 o 
  -6   2   0      475.56      449.53     33.55 o 
  -5   2   0      203.88      206.01     17.43 o 
  -4   2   0     2019.21     1839.52     47.53 o 
  -3   2   0    24373.17    21537.02    341.78 o 
  -2   2   0      529.70      504.97     16.18 o 
  -1   2   0        4.57        6.68      2.38 o 
   0   2   0    68604.11    60123.00    428.07 o 
   1   2   0      407.05      352.41     16.12 o 
   2   2   0     2285.89     2073.35     53.80 o 
   3   2   0    45381.78    43822.53    513.02 o 
   4   2   0     2056.61     2055.17     72.80 o 
   5   2   0       69.31       61.05     14.94 o 
   6   2   0        4.71        0.74     10.04 o 
   7   2   0       50.07       36.60     15.31 o 
   8   2   0        1.56        8.70      9.52 o 
   9   2   0      836.01      817.58     30.86 o 
  10   2   0     1897.86     1963.14     72.09 o 
  11   2   0      254.48      264.90     12.92 o 
  12   2   0      193.57      221.79      9.69 o 
  13   2   0        3.87        4.78      3.14 o 
 -13   3   0        0.03        5.30      2.77 o 
 -12   3   0       65.36       65.69      4.29 o 
 -11   3   0       65.33       64.73      5.76 o 
 -10   3   0       14.72        8.19      3.83 o 
  -9   3   0       11.47       12.87      3.98 o 
  -8   3   0        3.28        1.99      7.80 o 
  -7   3   0      248.97      252.82     24.41 o 
  -6   3   0    26889.12    25901.85    287.57 o 
  -5   3   0      988.37      933.47     39.17 o 
  -4   3   0     1290.76     1160.30     39.49 o 
  -3   3   0     9622.68     8923.64    113.00 o 
  -2   3   0      242.76      191.77      9.41 o 
  -1   3   0      774.96      640.58     13.04 o 
   0   3   0      632.61      516.58     13.27 o 
   1   3   0     1043.63      884.94     46.73 o 
   2   3   0      229.19      179.39     11.25 o 
   3   3   0       64.30       75.74     12.51 o 
   4   3   0      266.44      276.34     26.71 o 
   5   3   0      174.81      173.18     24.85 o 
   6   3   0    11290.55    12056.42    247.16 o 
   7   3   0     1533.71     1583.97     87.40 o 
   8   3   0      508.81      476.32     16.70 o 
   9   3   0     3137.90     3204.30     88.78 o 
  10   3   0       89.98      104.28      9.13 o 
  11   3   0        5.23        2.99      5.48 o 
  12   3   0       29.41       32.41      4.21 o 
  13   3   0       87.95       93.86      7.73 o 
 -13   4   0       13.08        7.32      2.81 o 
 -12   4   0        0.00       -0.70      2.12 o 
 -11   4   0        3.89        1.93      3.12 o 
 -10   4   0       91.31       94.10     10.94 o 
  -9   4   0     2374.18     2406.21     44.49 o 
  -8   4   0      283.06      282.34     11.80 o 
  -7   4   0      744.37      726.33     42.52 o 
  -6   4   0     1959.38     1876.71     65.05 o 
  -5   4   0     1297.12     1257.45     48.24 o 
  -4   4   0      245.48      209.09     17.87 o 
  -3   4   0     1164.51     1234.58     30.18 o 
  -2   4   0      206.19      214.99     11.12 o 
  -1   4   0        0.65        2.46      1.63 o 
   0   4   0     3728.63     3483.78     37.66 o 
   1   4   0      210.80      203.88      8.35 o 
   2   4   0      171.97      157.04     17.14 o 
   3   4   0     2249.62     2514.84     53.12 o 
   4   4   0      366.11      426.74     33.96 o 
   5   4   0      487.30      483.64     40.03 o 
   6   4   0        0.01        6.82      9.70 o 
   7   4   0      165.51      186.77     30.64 o 
   8   4   0        3.44        1.70      5.60 o 
   9   4   0     1679.98     1830.84     84.71 o 
  10   4   0     1130.22     1245.57     30.57 o 
  11   4   0       74.61       73.88      6.88 o 
  12   4   0      806.44      870.08     43.03 o 
  13   4   0      299.03      313.18     12.46 o 
 -13   5   0       37.68       28.08      3.81 o 
 -12   5   0       62.85       91.11      6.62 o 
 -11   5   0       34.02       35.58      4.95 o 
 -10   5   0        2.58        6.18      2.88 o 
  -9   5   0       17.93       21.73      4.12 o 
  -8   5   0     1525.20     1544.47     29.59 o 
  -7   5   0        3.16        1.71      6.60 o 
  -6   5   0      994.44     1036.48     65.86 o 
  -5   5   0     1427.32     1383.02     53.24 o 
  -4   5   0      684.83      691.14     34.40 o 
  -3   5   0      201.83      197.62     13.12 o 
  -2   5   0      586.64      636.55     21.29 o 
  -1   5   0      345.23      375.18     18.71 o 
   0   5   0       84.31       91.87      5.69 o 
   1   5   0     1502.46     1636.12     34.30 o 
   2   5   0      627.65      623.22     25.75 o 
   3   5   0      353.98      431.25     32.95 o 
   4   5   0      326.23      336.69     31.53 o 
   5   5   0      299.97      330.53     23.84 o 
   6   5   0      159.16      200.92     20.56 o 
   7   5   0      985.98     1147.84     32.73 o 
   8   5   0      210.77      170.83     11.20 o 
   9   5   0       60.04       69.22     10.55 o 
  10   5   0       58.04       65.94      7.08 o 
  11   5   0      178.70      199.94     10.40 o 
  12   5   0       39.73       43.58      8.56 o 
 -12   6   0        4.36        2.36      2.70 o 
 -11   6   0      317.26      355.95     12.10 o 
 -10   6   0      249.93      255.94      9.85 o 
  -9   6   0     1403.12     1410.32     25.00 o 
  -8   6   0       64.67       66.44      4.99 o 
  -7   6   0       95.26       98.85      5.56 o 
  -6   6   0     1171.63     1121.95     71.67 o 
  -5   6   0      393.79      353.21     37.94 o 
  -4   6   0      125.78      149.22     23.53 o 
  -3   6   0        0.99        0.68      4.13 o 
  -2   6   0     2082.87     2045.80     52.16 o 
  -1   6   0       56.42       65.22      8.75 o 
   0   6   0       13.88       31.40      6.24 o 
   1   6   0     1157.76     1244.32     55.61 o 
   2   6   0      255.82      241.02     15.41 o 
   3   6   0      262.05      288.95     19.19 o 
   4   6   0      771.10      858.25     36.72 o 
   5   6   0      373.65      421.48     28.04 o 
   6   6   0        9.67       10.71      4.68 o 
   7   6   0       14.58       13.47      4.68 o 
   8   6   0      201.57      236.78     20.43 o 
   9   6   0       53.59       45.97      6.03 o 
  10   6   0        7.84       18.16      4.29 o 
  11   6   0        1.27       -0.57      2.16 o 
  12   6   0       53.67       51.08      3.45 o 
 -12   7   0      608.96      559.20     16.78 o 
 -11   7   0       13.00       13.12      2.46 o 
 -10   7   0       97.02      100.55      6.07 o 
  -9   7   0     1065.17     1099.88     21.64 o 
  -8   7   0     1460.84     1514.91     22.90 o 
  -7   7   0      277.19      265.90      9.33 o 
  -6   7   0      260.44      240.13      8.31 o 
  -5   7   0      581.83      469.75     45.54 o 
  -4   7   0       11.07        5.34      5.14 o 
  -3   7   0      104.16      107.41     13.34 o 
  -2   7   0       72.47       87.10     11.57 o 
  -1   7   0      333.85      366.42     22.03 o 
   0   7   0      341.04      381.73     33.12 o 
   1   7   0      988.40     1133.79     58.19 o 
   2   7   0       61.63      107.30     19.08 o 
   3   7   0      831.67      897.94     55.87 o 
   4   7   0       14.09       12.03      7.95 o 
   5   7   0        2.10        5.71      4.00 o 
   6   7   0       16.04        7.23      4.13 o 
   7   7   0       23.15       17.05     15.04 o 
   8   7   0       32.64       40.40      9.66 o 
   9   7   0        1.83       -4.11      5.78 o 
  10   7   0        2.37        4.79      4.87 o 
  11   7   0        2.45       -3.46      4.14 o 
  12   7   0        5.94       10.42      2.46 o 
 -11   8   0      661.18      707.02     14.46 o 
 -10   8   0      184.15      207.04      7.80 o 
  -9   8   0      194.47      209.65      8.87 o 
  -8   8   0        8.90        6.96      4.49 o 
  -7   8   0       67.97       65.48      4.99 o 
  -6   8   0      406.36      444.08     11.77 o 
  -5   8   0       43.81       41.42      3.83 o 
  -4   8   0       11.96        7.32      2.79 o 
  -3   8   0     1949.42     1822.95     58.70 o 
  -2   8   0     1428.17     1336.26     69.19 o 
  -1   8   0        1.98       -2.59      7.64 o 
   0   8   0      495.01      450.06     39.42 o 
   1   8   0      248.24      243.34     29.85 o 
   2   8   0      104.91       93.32     20.28 o 
   3   8   0      609.14      656.66     51.30 o 
   4   8   0       43.93       41.66      6.48 o 
   5   8   0      130.23      113.54     12.42 o 
   6   8   0        0.17        1.79      5.14 o 
   7   8   0       13.41       16.82      7.02 o 
   8   8   0        0.00        2.29      5.01 o 
   9   8   0        6.96       12.48      4.03 o 
  10   8   0      116.75      132.93     10.35 o 
  11   8   0        4.16       10.05      3.01 o 
 -11   9   0       58.62       57.24      4.80 o 
 -10   9   0        6.53        9.48      2.46 o 
  -9   9   0      195.85      197.91      9.67 o 
  -8   9   0      206.49      231.82      8.13 o 
  -7   9   0       25.95       33.83      3.62 o 
  -6   9   0      343.52      356.32     10.56 o 
  -5   9   0     1031.69     1099.99     18.44 o 
  -4   9   0       29.57       34.90      3.60 o 
  -3   9   0      994.37     1018.34     23.94 o 
  -2   9   0       74.02       86.71      5.69 o 
  -1   9   0       66.99       59.77      4.89 o 
   0   9   0       20.01       19.69      4.17 o 
   1   9   0       21.25       21.41      4.28 o 
   2   9   0      517.01      515.56     13.93 o 
   3   9   0      180.44      191.34     10.55 o 
   4   9   0      327.62      309.66     16.22 o 
   6   9   0      178.61      166.28     13.93 o 
   7   9   0       30.44       34.69      7.26 o 
   8   9   0        1.00        1.62      3.18 o 
   9   9   0       56.09       44.87      4.51 o 
  10   9   0      120.75      131.91      8.19 o 
 -10  10   0      103.05      121.62      7.90 o 
  -9  10   0      262.91      275.08      9.54 o 
  -8  10   0       38.53       35.91      4.34 o 
  -7  10   0       23.90       22.67      3.42 o 
  -6  10   0      564.53      589.02     13.07 o 
  -5  10   0        5.50        2.98      2.47 o 
  -4  10   0       61.83       52.88      4.85 o 
  -3  10   0       29.27       21.33      4.63 o 
  -2  10   0      673.58      643.76     20.73 o 
  -1  10   0       13.84       12.78      2.86 o 
   0  10   0     1718.66     1812.40     28.13 o 
   1  10   0       62.48       54.96      5.11 o 
   2  10   0        0.58        3.10      2.84 o 
   3  10   0      112.86      107.61      7.01 o 
   4  10   0      304.08      292.32     13.75 o 
   5  10   0       15.89       18.29      8.24 o 
   6  10   0       68.56       79.02     11.64 o 
   7  10   0      394.80      427.27     14.05 o 
   8  10   0        0.12        1.23      3.18 o 
   9  10   0        7.39        4.79      2.55 o 
  -9  11   0      110.01      103.77      7.50 o 
  -8  11   0      346.20      365.68     16.72 o 
  -7  11   0      212.32      224.88      7.82 o 
  -6  11   0       84.23       71.41      4.21 o 
  -5  11   0      109.30      111.79      6.78 o 
  -4  11   0      140.44      146.11     16.65 o 
  -3  11   0      129.43      154.49     15.53 o 
  -2  11   0        0.74        4.41      3.43 o 
  -1  11   0      402.36      408.14     13.49 o 
   0  11   0       28.48       20.20      3.94 o 
   1  11   0      170.64      159.12      8.63 o 
   2  11   0       73.34       63.34      5.59 o 
   3  11   0        7.47       11.45      2.82 o 
   4  11   0       26.36       31.19      8.02 o 
   5  11   0       32.59       26.17      7.46 o 
   6  11   0       99.15      121.51     12.28 o 
   7  11   0       75.22       71.40      8.43 o 
   8  11   0        1.37       -2.97      2.97 o 
  -8  12   0       13.18       17.99      3.04 o 
  -7  12   0       44.10       47.73      5.77 o 
  -6  12   0      223.75      251.45     10.14 o 
  -5  12   0       10.92        8.41      2.38 o 
  -4  12   0      415.91      432.47     16.03 o 
  -3  12   0      137.14      133.70     13.62 o 
  -2  12   0     1414.88     1446.73     29.94 o 
  -1  12   0       95.19       91.67      7.91 o 
   0  12   0       27.48       45.22      5.98 o 
   1  12   0        0.32        0.83      2.48 o 
   2  12   0       38.12       34.94      3.96 o 
   3  12   0       32.05       37.51      4.71 o 
   4  12   0      133.18      146.72     13.32 o 
   5  12   0      170.36      216.16     14.88 o 
   6  12   0        2.57       -0.53      3.68 o 
   7  12   0       15.24       14.96      3.56 o 
  -5  13   0      543.18      588.50     21.03 o 
  -4  13   0       22.98       17.75      3.22 o 
  -3  13   0        7.33        1.94      2.63 o 
  -2  13   0      621.80      649.45     26.12 o 
  -1  13   0      139.66      149.18      8.48 o 
   0  13   0       19.17       13.80      3.44 o 
   1  13   0      280.44      302.63     12.03 o 
   2  13   0      198.92      219.47      9.66 o 
   3  13   0       16.87       30.31      6.15 o 
   4  13   0      124.54      141.45     10.83 o 
   5  13   0        8.14       10.66      3.85 o 
   6  13   0      733.18      781.10     19.16 o 
  -4  14   0       29.11       28.54      3.79 o 
  -3  14   0       74.29       74.54      6.35 o 
  -2  14   0       69.86       58.71      5.87 o 
  -1  14   0        0.13       -1.07      1.53 o 
   0  14   0       65.18       63.94      4.17 o 
   1  14   0        3.44        1.35      2.65 o 
   2  14   0        6.97        6.67      2.88 o 
   3  14   0      235.42      247.11     11.25 o 
   4  14   0       25.55       20.23      3.11 o 
  -3 -14   1       94.97      101.63      6.73 o 
  -2 -14   1       75.45       85.58      6.75 o 
  -1 -14   1       42.33       34.59      6.99 o 
   0 -14   1       20.84       18.73      2.43 o 
   1 -14   1       81.99       72.67      4.24 o 
   2 -14   1      237.02      230.09     11.06 o 
   3 -14   1      461.65      488.03     15.85 o 
   4 -14   1        7.45        7.14      2.13 o 
  -5 -13   1      198.94      234.46     11.17 o 
  -4 -13   1      145.50      145.40     10.30 o 
  -3 -13   1       13.92       18.71      5.24 o 
  -2 -13   1       44.93       45.01      6.93 o 
  -1 -13   1      313.22      314.86     11.87 o 
   0 -13   1       30.99       27.73      4.20 o 
   1 -13   1       18.49       14.06      3.40 o 
   2 -13   1      184.49      189.58      9.04 o 
   3 -13   1       46.81       43.84      5.63 o 
   4 -13   1        0.01       -3.06      3.72 o 
   5 -13   1       41.96       41.45      5.87 o 
   6 -13   1      214.82      264.02     12.02 o 
  -7 -12   1        1.55        0.74      1.91 o 
  -6 -12   1       39.56       40.33      5.98 o 
  -5 -12   1       35.21       37.52      6.50 o 
  -4 -12   1       16.20        5.82      4.65 o 
  -3 -12   1      201.80      223.30     10.63 o 
  -2 -12   1        5.27        7.40      2.46 o 
  -1 -12   1      286.27      297.36     10.77 o 
   0 -12   1      142.78      124.04      7.21 o 
   1 -12   1       41.25       38.83      5.54 o 
   2 -12   1       10.66        8.44      3.40 o 
   3 -12   1       34.52       43.02      5.14 o 
   4 -12   1      177.60      174.23     10.12 o 
   5 -12   1      406.81      436.71     11.34 o 
   6 -12   1      130.68      149.95     13.30 o 
   7 -12   1        7.07        9.21      4.53 o 
   8 -12   1        2.57        0.27      1.73 o 
  -8 -11   1        9.35       12.51      2.73 o 
  -7 -11   1      213.16      210.55     12.33 o 
  -6 -11   1        7.96        2.80      4.23 o 
  -5 -11   1        4.54        7.86      5.17 o 
  -4 -11   1      867.16      881.93     80.60 o 
  -3 -11   1      821.40      856.38     28.55 o 
  -2 -11   1        1.75        0.89      2.46 o 
  -1 -11   1       80.99       98.96      6.73 o 
   0 -11   1       46.04       51.01      5.24 o 
   1 -11   1       90.40      107.30      9.41 o 
   2 -11   1       73.44       65.15      6.97 o 
   3 -11   1      136.05       99.61      7.87 o 
   4 -11   1       44.11       42.70      5.41 o 
   5 -11   1       67.74       73.43      5.48 o 
   6 -11   1      842.03      859.16     17.52 o 
   7 -11   1       30.08       39.10      4.83 o 
   8 -11   1        1.79       -1.96      3.07 o 
   9 -11   1      110.27      122.37      7.80 o 
  -9 -10   1       63.84       59.37      4.48 o 
  -8 -10   1        0.99       -1.94      1.94 o 
  -7 -10   1      136.33      144.40      7.74 o 
  -6 -10   1      171.68      157.86     14.64 o 
  -5 -10   1        2.81        2.56      3.29 o 
  -4 -10   1       34.43       27.86      5.11 o 
  -3 -10   1       17.98       14.10      3.96 o 
  -2 -10   1      170.44      167.70      8.73 o 
  -1 -10   1       20.20       16.33      4.79 o 
   0 -10   1      435.37      409.11     13.71 o 
   1 -10   1       22.12       17.70      3.62 o 
   2 -10   1       49.22       56.48      5.39 o 
   3 -10   1      816.37      766.12     22.56 o 
   4 -10   1        4.22        6.25      3.62 o 
   5 -10   1      511.65      510.97     15.09 o 
   6 -10   1        1.19        1.10      2.95 o 
   7 -10   1      168.21      174.47      7.71 o 
   8 -10   1       89.33       83.98      6.53 o 
   9 -10   1      213.04      235.60     13.64 o 
  10 -10   1       97.73      106.46      7.40 o 
 -10  -9   1        2.97        3.84      2.08 o 
  -9  -9   1       52.77       59.54      6.66 o 
  -8  -9   1        8.05        8.65      3.01 o 
  -7  -9   1        8.46       10.58      3.74 o 
  -6  -9   1      491.51      477.04     17.24 o 
  -5  -9   1       17.78       21.50      8.43 o 
  -4  -9   1      151.60      142.01     16.02 o 
  -3  -9   1        7.76        2.90      3.22 o 
  -2  -9   1       55.74       62.75      5.22 o 
  -1  -9   1      555.24      556.86     14.58 o 
   0  -9   1      213.53      217.28      9.01 o 
   1  -9   1       80.83       78.05      5.62 o 
   2  -9   1     1045.09     1047.37     19.98 o 
   3  -9   1     1022.00     1014.62     19.40 o 
   4  -9   1      556.33      542.86     14.58 o 
   5  -9   1      176.31      173.77      8.62 o 
   6  -9   1      182.04      145.64      5.93 o 
   7  -9   1        8.61       11.07      2.70 o 
   8  -9   1       93.14      104.22      5.51 o 
   9  -9   1     1023.83     1091.99     18.55 o 
  10  -9   1        3.31        1.20      1.74 o 
  11  -9   1       18.13       23.32      3.39 o 
 -11  -8   1        0.26        0.70      1.86 o 
 -10  -8   1      211.65      236.46     12.97 o 
  -9  -8   1       77.53       77.66      8.93 o 
  -8  -8   1       48.38       44.97      5.91 o 
  -7  -8   1       28.29       28.08      5.71 o 
  -6  -8   1       79.18       88.87     10.93 o 
  -5  -8   1       68.56       75.52      8.72 o 
  -4  -8   1        0.70        0.73      9.51 o 
  -3  -8   1      133.31      120.92     22.78 o 
  -2  -8   1       18.42       23.64     11.44 o 
  -1  -8   1      269.15      295.04     33.36 o 
   0  -8   1     1534.80     1422.11     71.87 o 
   1  -8   1        6.11        7.29      5.73 o 
   2  -8   1       49.90       34.18     11.56 o 
   3  -8   1      567.83      554.85     32.15 o 
   4  -8   1      227.34      239.90      8.99 o 
   5  -8   1      119.70      134.06      6.04 o 
   6  -8   1     3109.65     3236.29     34.35 o 
   7  -8   1      280.01      285.74      9.54 o 
   8  -8   1      737.31      756.06     15.36 o 
   9  -8   1      143.99      164.30      7.93 o 
  10  -8   1      348.21      373.42     10.39 o 
  11  -8   1       73.96       67.29      4.44 o 
 -11  -7   1        0.17        1.75      2.51 o 
 -10  -7   1      121.98      125.58     10.96 o 
  -9  -7   1      337.11      374.67     21.91 o 
  -8  -7   1        1.33        1.14      5.64 o 
  -7  -7   1       90.71       85.69     12.18 o 
  -6  -7   1      156.01      149.92     13.53 o 
  -5  -7   1        9.68       10.79      5.45 o 
  -4  -7   1       71.32       51.16     15.25 o 
  -3  -7   1      141.49      144.46     23.40 o 
  -2  -7   1       38.02       54.87     14.36 o 
  -1  -7   1     1855.50     2066.03     81.09 o 
   0  -7   1       87.80      102.38     17.69 o 
   1  -7   1      493.14      520.26     26.93 o 
   2  -7   1      242.40      304.74     21.55 o 
   3  -7   1      812.26      738.78     35.20 o 
   4  -7   1       46.63       32.57      8.47 o 
   5  -7   1      378.11      274.06     34.38 o 
   6  -7   1      236.98      235.08      7.98 o 
   7  -7   1      997.02     1003.58     17.95 o 
   8  -7   1        1.15        3.35      2.97 o 
   9  -7   1       99.87       96.19      6.57 o 
  10  -7   1        0.00       -2.58      2.58 o 
  11  -7   1        0.40        0.56      1.90 o 
  12  -7   1     1969.12     1872.43     33.44 o 
 -12  -6   1      174.60      185.14      8.78 o 
 -11  -6   1       19.54       18.47      3.06 o 
 -10  -6   1       39.96       51.45      5.71 o 
  -9  -6   1      352.88      413.28     16.17 o 
  -8  -6   1       10.03        7.17      6.43 o 
  -7  -6   1        0.44        9.71      8.97 o 
  -6  -6   1      313.78      298.75     15.24 o 
  -5  -6   1       14.01       16.72     11.35 o 
  -4  -6   1     2836.62     3134.98    107.46 o 
  -3  -6   1      267.23      251.67     18.06 o 
  -2  -6   1      288.30      310.35     29.18 o 
  -1  -6   1        5.37        6.49      5.92 o 
   0  -6   1      348.66      385.45     20.23 o 
   1  -6   1      287.56      286.83     18.35 o 
   2  -6   1      239.56      234.33     17.52 o 
   3  -6   1     1239.06     1229.96     42.62 o 
   4  -6   1      961.46      898.81     38.50 o 
   5  -6   1       28.82       49.70     16.15 o 
   6  -6   1       70.59      104.83     22.68 o 
   7  -6   1        1.56        2.31      2.44 o 
   8  -6   1      137.29      127.29      6.50 o 
   9  -6   1      758.72      777.84     18.11 o 
  10  -6   1      221.21      228.44      9.36 o 
  11  -6   1      447.07      467.49     11.63 o 
  12  -6   1     1049.42     1036.16     29.69 o 
 -12  -5   1        1.38        4.83      2.57 o 
 -11  -5   1      115.51      123.90      7.76 o 
 -10  -5   1       90.93       99.31      8.49 o 
  -9  -5   1      166.26      155.01     14.69 o 
  -8  -5   1        0.21        2.79      7.32 o 
  -7  -5   1      137.57      143.47     11.46 o 
  -6  -5   1      153.85      146.39     17.41 o 
  -5  -5   1       45.98       55.16     11.26 o 
  -4  -5   1        0.41        0.24      4.01 o 
  -3  -5   1      320.03      345.94     30.53 o 
  -2  -5   1      453.23      491.10     33.90 o 
  -1  -5   1      575.46      561.60     15.56 o 
   0  -5   1      304.38      306.01     16.39 o 
   1  -5   1      567.84      546.93     22.92 o 
   2  -5   1      802.27      771.56     22.78 o 
   3  -5   1      899.80      910.51     33.51 o 
   4  -5   1       37.29       21.00      9.89 o 
   5  -5   1      297.47      268.94     31.62 o 
   6  -5   1       70.10       66.26     17.64 o 
   7  -5   1       70.16       71.15      6.28 o 
   8  -5   1      149.94      148.89     12.60 o 
   9  -5   1     7390.63     7504.65    111.47 o 
  10  -5   1      127.67      130.18      7.31 o 
  11  -5   1      248.00      275.21      9.18 o 
  12  -5   1     3276.32     3294.54     40.43 o 
  13  -5   1      139.92      131.50      7.75 o 
 -13  -4   1       16.25       12.96      2.42 o 
 -12  -4   1      267.03      295.00     10.34 o 
 -11  -4   1       27.52       28.64      4.50 o 
 -10  -4   1       44.68       46.63      6.31 o 
  -9  -4   1        0.91        0.01      4.11 o 
  -8  -4   1       27.42       26.62      6.28 o 
  -7  -4   1       60.77       65.71     17.28 o 
  -6  -4   1        0.06        0.05      7.36 o 
  -5  -4   1       55.38       67.60     16.27 o 
  -4  -4   1       51.58       50.67     12.42 o 
  -3  -4   1     1179.76     1194.94     36.43 o 
  -2  -4   1      573.83      533.68     29.90 o 
  -1  -4   1        0.17        0.32      2.47 o 
   0  -4   1       11.01       20.76      2.55 o 
   1  -4   1      319.80      313.88     15.48 o 
   2  -4   1       42.14       37.00      4.69 o 
   3  -4   1      629.33      705.12     22.04 o 
   4  -4   1     1492.77     1442.93     45.35 o 
   5  -4   1        0.81        6.24      6.14 o 
   6  -4   1     8879.15     8530.64    143.63 o 
   7  -4   1       71.85       66.88     17.65 o 
   8  -4   1       31.82       29.69      4.45 o 
   9  -4   1     1618.84     1557.93     30.96 o 
  10  -4   1       20.41       23.94      4.65 o 
  11  -4   1       52.61       59.85      6.12 o 
  12  -4   1      490.30      481.19     13.93 o 
  13  -4   1      144.65      148.02      9.32 o 
 -13  -3   1        0.00       -1.95      1.95 o 
 -12  -3   1      156.42      160.53      7.97 o 
 -11  -3   1       22.95       19.31      3.84 o 
 -10  -3   1       31.33       27.09      5.18 o 
  -9  -3   1      351.12      389.69     35.73 o 
  -8  -3   1        2.99        4.47      7.74 o 
  -7  -3   1     1529.70     1489.81     84.88 o 
  -6  -3   1      277.07      255.97     32.35 o 
  -5  -3   1        0.01       -2.24      8.72 o 
  -4  -3   1      271.50      257.44     26.66 o 
  -3  -3   1       37.97       52.31      5.82 o 
  -2  -3   1       67.96       68.02      4.80 o 
  -1  -3   1      460.36      535.10     12.95 o 
   0  -3   1      489.28      474.47     11.84 o 
   1  -3   1        0.58        4.67      2.95 o 
   2  -3   1     1035.77      841.51     19.36 o 
   3  -3   1       29.02       34.04      4.98 o 
   4  -3   1      230.98      235.27     17.39 o 
   5  -3   1        8.71        4.32      8.11 o 
   6  -3   1     1287.94     1185.99     47.80 o 
   7  -3   1      341.63      338.93     27.72 o 
   8  -3   1      745.65      697.96     28.87 o 
   9  -3   1     2637.96     2520.54     49.67 o 
  10  -3   1      572.45      566.29     17.75 o 
  11  -3   1       14.20       13.13      3.53 o 
  12  -3   1        3.31        7.02      2.05 o 
  13  -3   1       85.59       79.02      7.38 o 
 -13  -2   1       25.09       26.36      8.97 o 
 -12  -2   1       53.33       65.88      5.38 o 
 -11  -2   1      113.96      120.54     12.48 o 
 -10  -2   1      220.89      253.43     20.28 o 
  -9  -2   1      517.29      568.18     27.37 o 
  -8  -2   1      148.08      151.14     13.24 o 
  -7  -2   1      196.54      199.58     32.10 o 
  -6  -2   1     5283.30     5126.26    150.25 o 
  -5  -2   1      281.01      327.18     32.79 o 
  -4  -2   1     2797.08     2846.93     88.76 o 
  -3  -2   1     5328.18     5378.25    112.92 o 
  -2  -2   1      742.86      693.39     30.84 o 
  -1  -2   1      657.06      573.13     11.59 o 
   0  -2   1       64.98       71.54      5.19 o 
   1  -2   1     2209.88     1918.58     34.28 o 
   2  -2   1     2294.20     2093.44     33.74 o 
   3  -2   1    32710.69    30294.88    262.27 o 
   4  -2   1     1452.13     1304.85     39.01 o 
   5  -2   1     1236.44     1052.46     39.16 o 
   6  -2   1    16754.91    15819.34    337.66 o 
   7  -2   1      136.76      116.24     16.37 o 
   8  -2   1       42.41       41.82     11.53 o 
   9  -2   1      322.88      330.06     27.32 o 
  10  -2   1      115.54      102.38      7.74 o 
  11  -2   1      105.65       93.87      7.04 o 
  12  -2   1       25.52       24.41      5.28 o 
  13  -2   1      226.87      222.08     15.65 o 
 -13  -1   1       84.48       78.89     13.93 o 
 -12  -1   1       43.59       46.63      8.13 o 
 -11  -1   1       37.23       26.39      6.77 o 
 -10  -1   1       18.64       16.92      4.40 o 
  -9  -1   1      634.28      638.85     21.40 o 
  -8  -1   1       22.09       11.31     10.56 o 
  -7  -1   1     1762.35     1793.79     93.74 o 
  -6  -1   1       61.05       77.16     18.76 o 
  -5  -1   1      340.13      358.36     34.39 o 
  -4  -1   1      236.99      225.62     24.32 o 
  -3  -1   1     8684.90     8268.78    146.79 o 
  -2  -1   1       69.73       55.00      9.62 o 
  -1  -1   1     2271.98     2208.53     44.26 o 
   0  -1   1      977.50      907.54     10.44 o 
   1  -1   1     2197.76     2055.59     50.25 o 
   2  -1   1      827.92      727.76     26.02 o 
   3  -1   1    67000.80    60874.64    470.61 o 
   4  -1   1     1397.77     1236.08     35.79 o 
   5  -1   1     1710.58     1535.03     45.29 o 
   6  -1   1       48.77       45.42      9.06 o 
   7  -1   1      477.19      469.96     29.89 o 
   8  -1   1       55.48       49.00     11.06 o 
   9  -1   1        0.80       -0.84     11.29 o 
  10  -1   1      475.93      462.51     24.68 o 
  11  -1   1       19.28       15.71      6.00 o 
  12  -1   1      352.29      325.79     18.22 o 
  13  -1   1      432.14      439.14     17.40 o 
  14  -1   1       13.02        8.22      2.08 o 
 -13   0   1      208.44      194.99     23.10 o 
 -12   0   1       17.23       30.04      6.86 o 
 -11   0   1        3.92        1.01      4.58 o 
 -10   0   1      218.39      200.43     16.82 o 
  -9   0   1       95.20      106.61     11.55 o 
  -8   0   1      242.63      268.37     40.90 o 
  -7   0   1      255.65      239.85     35.06 o 
  -6   0   1       14.38        4.37      7.96 o 
  -5   0   1      395.69      391.94     36.26 o 
  -4   0   1       21.75       24.65      6.18 o 
  -3   0   1    23160.29    21551.36    195.78 o 
  -2   0   1        5.08        6.64      3.54 o 
  -1   0   1       22.23       22.60      4.29 o 
   0   0   1     7801.61     7377.65     81.26 o 
   1   0   1       13.26       14.72      2.63 o 
   2   0   1       21.87       23.15      3.48 o 
   3   0   1      319.34      276.70     13.77 o 
   4   0   1     1032.06      886.64     28.87 o 
   5   0   1       21.46       18.59      5.87 o 
   6   0   1     4437.46     4663.07     87.49 o 
   7   0   1      148.48      179.91     20.84 o 
   8   0   1        0.31       -5.50     11.93 o 
   9   0   1      408.15      398.07     19.95 o 
  10   0   1      246.24      249.74     18.60 o 
  11   0   1       51.87       52.17      9.42 o 
  12   0   1      145.57      139.66     12.48 o 
  13   0   1        4.40       13.52      3.96 o 
  14   0   1        0.01       -0.95      1.45 o 
 -13   1   1       38.27       37.22      4.45 o 
 -12   1   1      142.34      137.51     11.98 o 
 -11   1   1       22.90       17.14      4.93 o 
 -10   1   1      147.36      147.76     14.46 o 
  -9   1   1     1620.28     1550.23     42.98 o 
  -8   1   1      330.92      295.92     43.46 o 
  -7   1   1       56.66       57.26     19.51 o 
  -6   1   1       53.02       49.73     10.00 o 
  -5   1   1     1195.89     1152.90     39.93 o 
  -4   1   1     1210.45     1122.37     35.29 o 
  -3   1   1     4891.79     4449.96     67.25 o 
  -2   1   1      137.95      138.19     13.15 o 
  -1   1   1      414.78      376.93     27.09 o 
   0   1   1       96.49       94.12      3.64 o 
   1   1   1       23.71       26.62      1.90 o 
   2   1   1      304.54      261.17     11.97 o 
   3   1   1    96233.20    89952.21   2527.39 o 
   4   1   1       26.85       22.22      5.03 o 
   5   1   1        1.74        0.64      3.47 o 
   6   1   1      225.96      267.52     18.29 o 
   7   1   1      981.89      951.91     67.72 o 
   8   1   1      179.43      197.60     34.24 o 
   9   1   1        8.47        6.98      5.05 o 
  10   1   1        0.96        9.57      4.72 o 
  11   1   1        8.28        9.93      6.24 o 
  12   1   1       11.23        9.82      4.38 o 
  13   1   1      519.47      562.68     21.13 o 
  14   1   1      144.22      151.50      7.43 o 
 -13   2   1        6.92        6.25      2.64 o 
 -12   2   1       29.47       36.71      6.38 o 
 -11   2   1       17.37       18.54      4.78 o 
 -10   2   1       23.27       12.89      6.19 o 
  -9   2   1        1.49        0.76      2.76 o 
  -8   2   1      297.47      280.26     42.93 o 
  -7   2   1      376.09      402.90     29.91 o 
  -6   2   1      722.18      608.62     33.57 o 
  -5   2   1       81.81       80.76     11.72 o 
  -4   2   1     1589.26     1464.08     42.82 o 
  -3   2   1    31144.68    27375.94    401.78 o 
  -2   2   1     1063.23      991.04     25.02 o 
  -1   2   1       18.65       19.38      2.66 o 
   0   2   1    22624.49    20121.96    141.61 o 
   1   2   1        1.23        1.19      2.27 o 
   2   2   1     2523.42     2262.55     54.89 o 
   3   2   1    16371.62    15479.94    222.17 o 
   4   2   1     2149.98     2168.09     74.04 o 
   5   2   1      511.34      538.68     41.50 o 
   6   2   1    10526.32    10795.20    227.53 o 
   7   2   1       31.62       34.62     15.62 o 
   8   2   1      151.96      120.89     26.12 o 
   9   2   1     2283.06     2296.93     49.72 o 
  10   2   1      721.56      737.14     33.14 o 
  11   2   1      179.99      204.51     11.63 o 
  12   2   1        2.84        1.96      3.79 o 
  13   2   1       46.71       64.93      7.39 o 
 -13   3   1       20.80       18.89      4.02 o 
 -12   3   1       12.71       12.62      3.02 o 
 -11   3   1      115.03      118.93      9.53 o 
 -10   3   1      303.37      284.02     12.39 o 
  -9   3   1      256.04      244.15     11.17 o 
  -8   3   1      157.55      154.74     21.22 o 
  -7   3   1      327.38      338.64     28.78 o 
  -6   3   1     2292.93     2325.57     70.00 o 
  -5   3   1      259.22      253.67     20.85 o 
  -4   3   1      786.88      741.80     32.05 o 
  -3   3   1     2251.90     2019.59     47.65 o 
  -2   3   1     4380.38     3773.36     67.08 o 
  -1   3   1        1.52        0.77      2.06 o 
   0   3   1       39.83       33.52      3.18 o 
   1   3   1       86.76       63.84      4.24 o 
   2   3   1        0.45        1.03      3.06 o 
   3   3   1     4537.26     4565.24    101.58 o 
   4   3   1     1250.73     1260.30     56.84 o 
   5   3   1      299.77      278.84     30.14 o 
   6   3   1     1641.04     1744.25     83.47 o 
   7   3   1      446.82      473.74     47.22 o 
   8   3   1        1.40       -3.04      8.00 o 
   9   3   1     3504.53     3479.01     98.73 o 
  10   3   1       10.10       20.28      6.25 o 
  11   3   1        0.81        2.33      3.51 o 
  12   3   1      903.79     1002.59     25.17 o 
  13   3   1      263.91      287.16     14.75 o 
 -13   4   1      118.00      107.75      7.52 o 
 -12   4   1      283.75      295.73      9.94 o 
 -11   4   1      134.48      139.06      8.46 o 
 -10   4   1       52.82       59.19      9.16 o 
  -9   4   1        8.52       12.25      4.22 o 
  -8   4   1        2.84        0.80      3.39 o 
  -7   4   1      707.66      727.31     43.84 o 
  -6   4   1     2500.80     2247.11     72.22 o 
  -5   4   1       46.92       47.67     10.56 o 
  -4   4   1       91.90       79.47     11.74 o 
  -3   4   1     9826.99     9756.95    127.70 o 
  -2   4   1     1127.27     1069.86     25.42 o 
  -1   4   1      383.54      366.07     11.81 o 
   0   4   1     6923.17     6211.31     65.00 o 
   1   4   1      158.43      170.30      7.48 o 
   2   4   1      642.27      678.13     23.09 o 
   3   4   1     2440.00     2725.22     76.96 o 
   4   4   1      311.94      355.72     21.15 o 
   5   4   1       24.11       13.13      8.28 o 
   6   4   1     7341.83     7902.75    192.63 o 
   7   4   1        9.27        3.09      7.86 o 
   8   4   1       53.48       49.78      6.19 o 
   9   4   1     4156.53     3906.37    294.17 o 
  10   4   1       98.16      105.46      9.43 o 
  11   4   1        6.89       13.07      4.58 o 
  12   4   1        5.33        0.35      2.59 o 
  13   4   1       58.72       70.98      3.96 o 
 -13   5   1      140.46      145.96      7.77 o 
 -12   5   1       53.52       49.27      6.53 o 
 -11   5   1       29.58       35.02      4.78 o 
 -10   5   1       99.79      110.63      6.66 o 
  -9   5   1     1892.84     1916.88     29.20 o 
  -8   5   1      915.35      913.86     23.53 o 
  -7   5   1      256.49      267.81     11.60 o 
  -6   5   1     1070.46     1114.75     52.79 o 
  -5   5   1      285.30      262.00     24.22 o 
  -4   5   1      379.78      375.54     26.41 o 
  -3   5   1       92.57      117.88     10.26 o 
  -2   5   1      158.59      137.84     10.07 o 
  -1   5   1      541.96      559.77     25.12 o 
   0   5   1      133.13      130.85      7.28 o 
   1   5   1      155.08      147.71      7.67 o 
   2   5   1       13.99       23.39      5.09 o 
   3   5   1     1822.29     1964.68     60.15 o 
   4   5   1       40.95       58.09     13.44 o 
   5   5   1        8.58       -4.53      5.41 o 
   6   5   1      119.06      131.68     23.24 o 
   7   5   1        0.04        4.46      5.02 o 
   8   5   1       53.40       51.17      6.32 o 
   9   5   1      470.26      480.87     25.34 o 
  10   5   1      198.62      224.05     12.74 o 
  11   5   1        2.83        4.12      5.01 o 
  12   5   1     3507.00     3886.09    178.99 o 
  13   5   1      121.82      118.24      5.78 o 
 -12   6   1      808.14      798.62     23.46 o 
 -11   6   1      230.17      262.01      8.34 o 
 -10   6   1      246.32      274.33     10.03 o 
  -9   6   1      606.54      626.64     16.23 o 
  -8   6   1       26.04       30.19      4.47 o 
  -7   6   1       20.94       19.26      3.15 o 
  -6   6   1      117.87      100.55     22.21 o 
  -5   6   1       23.33       23.98      9.66 o 
  -4   6   1       41.96       52.88     11.76 o 
  -3   6   1     1921.91     1694.71     42.52 o 
  -2   6   1     3512.67     3412.94     74.86 o 
  -1   6   1      546.67      579.62     37.40 o 
   0   6   1     1226.03     1352.44     30.71 o 
   1   6   1      349.47      386.44     17.34 o 
   2   6   1       42.83       45.53      7.18 o 
   3   6   1      589.86      623.70     28.05 o 
   4   6   1      613.35      660.47     31.82 o 
   5   6   1       37.24       41.89      9.39 o 
   6   6   1       49.57       54.12     11.58 o 
   7   6   1       28.94       39.46      6.98 o 
   8   6   1       25.98       21.75      6.85 o 
   9   6   1     1550.81     1659.46     34.78 o 
  10   6   1      112.52      130.75      9.14 o 
  11   6   1       36.44       35.94      4.55 o 
  12   6   1        0.41       -0.33      4.49 o 
 -12   7   1      758.36      785.52     20.29 o 
 -11   7   1        1.01        0.07      2.55 o 
 -10   7   1       12.67       15.22      3.12 o 
  -9   7   1       89.11       94.55      6.54 o 
  -8   7   1        0.80        1.66      2.73 o 
  -7   7   1       51.55       58.70      4.90 o 
  -6   7   1     3823.33     3896.94     38.30 o 
  -5   7   1      680.27      609.36     52.01 o 
  -4   7   1      150.42      130.16     22.92 o 
  -3   7   1      250.73      209.40     18.55 o 
  -2   7   1       10.59        9.69      5.60 o 
  -1   7   1        5.32        6.30      4.39 o 
   0   7   1       18.18       15.33      8.00 o 
   1   7   1      374.01      369.49     32.38 o 
   2   7   1       25.86       19.08      9.11 o 
   3   7   1      106.30      140.98     13.73 o 
   4   7   1      168.64      119.17     14.10 o 
   5   7   1      515.69      507.23     42.44 o 
   6   7   1        1.83        3.41      3.75 o 
   7   7   1      543.18      499.91     24.63 o 
   8   7   1       33.55       20.12     15.49 o 
   9   7   1        0.18        7.57      7.31 o 
  10   7   1       30.12       30.60      7.30 o 
  11   7   1        0.06       -1.29      3.96 o 
  12   7   1      245.95      252.82     10.26 o 
 -11   8   1      248.23      261.97      8.49 o 
 -10   8   1       51.88       54.51      5.31 o 
  -9   8   1      757.60      816.64     17.77 o 
  -8   8   1      237.54      251.90      9.06 o 
  -7   8   1       33.43       34.70      3.92 o 
  -6   8   1     1212.24     1179.71     19.24 o 
  -5   8   1      170.90      161.66      6.10 o 
  -4   8   1       99.46       99.26      7.52 o 
  -3   8   1     2240.88     2368.39     76.88 o 
  -2   8   1      131.03      133.84     21.23 o 
  -1   8   1       58.17       54.03     13.77 o 
   0   8   1      136.38      110.21     19.52 o 
   1   8   1      967.81      991.70     58.91 o 
   2   8   1      408.23      401.80     38.39 o 
   3   8   1      476.10      447.08     42.07 o 
   4   8   1      524.69      513.40     46.41 o 
   5   8   1       69.59       76.10      7.08 o 
   6   8   1     1141.83     1144.99     29.26 o 
   7   8   1      656.16      553.01     56.14 o 
   8   8   1       40.85       62.37     10.24 o 
   9   8   1        3.89        3.18      4.69 o 
  10   8   1       21.73       19.32      5.33 o 
  11   8   1        2.14        3.55      2.44 o 
 -11   9   1        2.94        4.06      1.33 o 
 -10   9   1        1.85        4.91      2.23 o 
  -9   9   1      180.43      182.34      9.41 o 
  -8   9   1       10.54        5.00      2.75 o 
  -7   9   1       63.80       51.34      4.43 o 
  -6   9   1     1840.10     1954.61     26.24 o 
  -5   9   1     1887.21     1826.91     22.41 o 
  -4   9   1      314.50      291.92     10.80 o 
  -3   9   1      313.41      268.08     10.02 o 
  -2   9   1       24.37        7.69      2.23 o 
  -1   9   1       47.21       61.07      8.63 o 
   0   9   1        3.70        5.66      4.18 o 
   1   9   1       25.96       12.80      3.81 o 
   2   9   1       51.07       42.61      5.71 o 
   3   9   1      216.59      229.96     32.23 o 
   4   9   1     1094.39     1012.96    101.86 o 
   5   9   1      339.97      284.48     20.32 o 
   6   9   1      233.31      176.80     14.55 o 
   7   9   1        1.89        2.86      5.07 o 
   8   9   1       37.75       45.85      7.32 o 
   9   9   1       24.06       22.71      3.94 o 
  10   9   1       95.17      107.93      8.10 o 
  11   9   1        5.45        5.49      1.69 o 
 -10  10   1      188.20      190.49     10.84 o 
  -9  10   1      160.15      188.80      8.24 o 
  -8  10   1      678.11      713.95     18.43 o 
  -7  10   1      214.40      235.20      9.36 o 
  -6  10   1      143.92      158.09      6.87 o 
  -5  10   1       66.38       56.80      4.40 o 
  -4  10   1      343.84      321.78     11.44 o 
  -3  10   1      261.82      270.15     10.23 o 
  -2  10   1      110.98      102.85      6.08 o 
  -1  10   1       22.06       19.05      3.29 o 
   0  10   1     1264.16     1227.17     22.58 o 
   1  10   1      118.00      134.84      7.62 o 
   2  10   1      171.69      189.97      8.89 o 
   3  10   1      983.51      950.99     48.00 o 
   4  10   1      495.44      409.14     26.46 o 
   5  10   1      109.04      103.93     15.16 o 
   6  10   1       24.84       38.56     10.06 o 
   7  10   1      404.96      446.58     15.15 o 
   8  10   1       89.22       99.57      6.56 o 
   9  10   1       66.22       64.90      4.44 o 
  -9  11   1      138.71      139.48      8.18 o 
  -8  11   1      250.67      256.85      9.11 o 
  -7  11   1      384.69      388.21     10.72 o 
  -6  11   1       94.98      112.57      5.35 o 
  -5  11   1      387.78      367.86     10.15 o 
  -4  11   1      130.80      126.15      6.13 o 
  -3  11   1     1685.32     1760.77     26.79 o 
  -2  11   1      133.91      134.80      9.34 o 
  -1  11   1      193.05      184.05     11.34 o 
   0  11   1      512.50      533.78     15.47 o 
   1  11   1     2325.30     2322.72     34.05 o 
   2  11   1       13.45       15.45      3.42 o 
   3  11   1       11.20        7.59      4.51 o 
   4  11   1      729.95      767.00     33.91 o 
   5  11   1       59.35       57.81     10.51 o 
   6  11   1     1534.38     1681.62     47.24 o 
   7  11   1      190.59      209.05     14.53 o 
   8  11   1       11.66       12.44      3.87 o 
  -8  12   1       82.39       81.79      6.15 o 
  -7  12   1       15.88       21.39      4.47 o 
  -6  12   1       42.90       56.61      4.02 o 
  -5  12   1      187.85      194.83      7.91 o 
  -4  12   1      154.12      162.99      7.58 o 
  -3  12   1        2.45        2.62      4.63 o 
  -2  12   1      436.43      465.02     26.13 o 
  -1  12   1      141.51      147.88      9.87 o 
   0  12   1        0.05        0.85      3.28 o 
   1  12   1      910.78      989.88     25.63 o 
   2  12   1      531.33      571.58     17.03 o 
   3  12   1     1799.14     1908.54     33.86 o 
   4  12   1     1436.74     1623.81     45.58 o 
   5  12   1       20.66       23.71      6.50 o 
   6  12   1       84.95       90.05      9.14 o 
   7  12   1       45.57       46.41      5.71 o 
   8  12   1        5.36        5.52      2.05 o 
  -6  13   1       37.07       25.47      3.06 o 
  -5  13   1        8.56       12.72      2.73 o 
  -4  13   1      180.93      185.35      9.06 o 
  -3  13   1       12.25        9.20      2.93 o 
  -2  13   1       88.03       73.22      9.16 o 
  -1  13   1      316.20      312.85     12.26 o 
   0  13   1      155.12      159.96      9.80 o 
   1  13   1     1698.18     1749.34     31.22 o 
   2  13   1       22.24       26.27      3.97 o 
   3  13   1      337.36      389.93     19.07 o 
   4  13   1        1.27        6.21      4.14 o 
   5  13   1       14.61       21.88      4.65 o 
   6  13   1        0.33        6.32      2.94 o 
  -4  14   1       34.12       33.75      4.20 o 
  -3  14   1        0.83       -0.52      1.56 o 
  -2  14   1      395.89      394.53     11.46 o 
  -1  14   1        1.29        1.09      1.77 o 
   0  14   1      464.05      466.67     27.22 o 
   1  14   1       37.58       37.40      3.61 o 
   2  14   1       85.23       77.73      6.88 o 
   3  14   1        1.08       -0.50      2.76 o 
   4  14   1       91.84       93.97      6.69 o 
  -2 -14   2        0.83        1.69      2.09 o 
  -1 -14   2      176.09      198.20      9.71 o 
   0 -14   2      255.20      256.33     16.14 o 
   1 -14   2       31.17       27.35      2.58 o 
   2 -14   2       25.68       21.30      3.39 o 
   3 -14   2       79.14       77.84      5.84 o 
  -5 -13   2       15.96       12.63      2.84 o 
  -4 -13   2      287.77      358.28     14.70 o 
  -3 -13   2       39.16       35.75      6.03 o 
  -2 -13   2       11.88        7.06      3.82 o 
  -1 -13   2       34.01       32.86      6.11 o 
   0 -13   2        1.10       -1.86      4.02 o 
   1 -13   2       23.47       24.74      5.49 o 
   2 -13   2       63.14       47.60      6.19 o 
   3 -13   2       85.59       82.04      5.40 o 
   4 -13   2       81.74       78.70      7.92 o 
   5 -13   2      222.73      244.52     12.62 o 
   6 -13   2      500.35      569.97     17.11 o 
  -6 -12   2       80.67       76.88      6.62 o 
  -5 -12   2      155.74      165.97     11.46 o 
  -4 -12   2      455.90      434.48     36.72 o 
  -3 -12   2        9.15       14.43      4.69 o 
  -2 -12   2        8.20       11.01      3.21 o 
  -1 -12   2      289.59      260.02      9.84 o 
   0 -12   2      317.43      303.59     10.92 o 
   1 -12   2       13.68        3.07      2.81 o 
   2 -12   2      886.14      918.58     23.40 o 
   3 -12   2      628.24      693.91     19.27 o 
   4 -12   2       12.91       13.74      3.38 o 
   5 -12   2       42.89       32.79      6.23 o 
   6 -12   2        6.26        3.97      2.15 o 
   7 -12   2        9.29       14.77      5.62 o 
  -7 -11   2      634.61      671.22     20.17 o 
  -6 -11   2      108.88      119.41     10.35 o 
  -5 -11   2        0.02       -2.37      2.37 o 
  -4 -11   2      205.56      191.71     10.31 o 
  -3 -11   2     1213.10     1210.97     32.24 o 
  -2 -11   2      255.57      252.28     10.28 o 
  -1 -11   2      267.73      263.85     10.86 o 
   0 -11   2      178.83      178.60      9.15 o 
   1 -11   2       36.35       37.67      4.77 o 
   2 -11   2        2.52        5.44      3.19 o 
   3 -11   2      345.93      313.65     14.08 o 
   4 -11   2       40.51       39.43      4.03 o 
   5 -11   2      337.70      387.94     12.10 o 
   6 -11   2      122.29      164.05      9.28 o 
   7 -11   2        2.23        0.76      2.80 o 
   8 -11   2        0.66        4.37      2.97 o 
   9 -11   2       82.73       88.62      6.42 o 
  -8 -10   2       21.48       27.07      2.81 o 
  -7 -10   2       92.70      104.70      5.95 o 
  -6 -10   2        9.21        3.65      2.68 o 
  -5 -10   2      330.01      327.03     13.76 o 
  -4 -10   2        6.00        1.47      3.07 o 
  -3 -10   2      600.12      593.98     20.05 o 
  -2 -10   2      131.45      130.97      7.92 o 
  -1 -10   2      382.26      399.87     13.57 o 
   0 -10   2     1468.16     1449.49     26.66 o 
   1 -10   2       11.97       10.07      3.13 o 
   2 -10   2       96.19       85.72      6.43 o 
   3 -10   2        4.09        9.69      3.74 o 
   4 -10   2      133.57      132.72      7.45 o 
   5 -10   2      168.24      178.01     10.80 o 
   6 -10   2       24.63       20.01      3.99 o 
   7 -10   2      120.87      139.46      9.18 o 
   8 -10   2       49.76       61.80     13.95 o 
   9 -10   2        0.06       -2.52      3.57 o 
  10 -10   2        3.71        6.08      2.69 o 
 -10  -9   2        2.66        0.08      1.44 o 
  -9  -9   2       73.09       78.63      6.82 o 
  -8  -9   2       48.96       46.61      7.33 o 
  -7  -9   2      204.29      219.14     10.57 o 
  -6  -9   2       19.84       21.53      4.55 o 
  -5  -9   2       72.83       56.42     10.45 o 
  -4  -9   2      112.87       94.45     12.73 o 
  -3  -9   2     1030.35      998.43     33.34 o 
  -2  -9   2       10.23        6.60      2.72 o 
  -1  -9   2      125.88      160.05      7.97 o 
   0  -9   2       83.39       99.91      6.46 o 
   1  -9   2       61.40       58.41      5.11 o 
   2  -9   2        2.54        3.93      2.58 o 
   3  -9   2       88.32       65.87      4.58 o 
   4  -9   2        1.03       -2.81      2.85 o 
   5  -9   2        0.18       -1.54      2.57 o 
   6  -9   2      335.71      329.74     10.13 o 
   7  -9   2       90.86       98.44      6.64 o 
   8  -9   2        8.53       11.40      3.36 o 
   9  -9   2       31.52       34.52      3.42 o 
  10  -9   2       38.91       42.85      6.17 o 
  11  -9   2        1.03        0.79      2.04 o 
 -11  -8   2        5.23        3.63      1.43 o 
 -10  -8   2      234.68      246.50     12.11 o 
  -9  -8   2      251.34      298.30     16.09 o 
  -8  -8   2        5.71        6.48      3.43 o 
  -7  -8   2        0.02        0.65      4.18 o 
  -6  -8   2       80.28       60.70      7.28 o 
  -5  -8   2      171.25      157.16     13.90 o 
  -4  -8   2      888.84      905.96     31.93 o 
  -3  -8   2      505.11      546.28     23.76 o 
  -2  -8   2       55.28       66.51      9.27 o 
  -1  -8   2        2.35        6.36      6.09 o 
   0  -8   2       57.79       48.33     14.39 o 
   1  -8   2        4.09       -0.90      5.95 o 
   2  -8   2     1065.14     1164.71     64.96 o 
   3  -8   2      166.83      146.67      8.10 o 
   4  -8   2       89.94       82.86      4.69 o 
   5  -8   2      195.03      183.74      8.19 o 
   6  -8   2       40.59       52.92      5.10 o 
   7  -8   2      132.20      120.84      6.18 o 
   8  -8   2       12.14       12.25      2.74 o 
   9  -8   2       30.57       28.24      3.76 o 
  10  -8   2       59.10       63.37      4.38 o 
  11  -8   2       35.39       48.64      3.70 o 
 -11  -7   2        0.86        1.04      2.17 o 
 -10  -7   2        6.36       17.37      5.15 o 
  -9  -7   2       67.30       68.78      9.37 o 
  -8  -7   2      103.50      121.49     13.15 o 
  -7  -7   2       20.04       21.85      5.15 o 
  -6  -7   2        4.79       10.05      5.15 o 
  -5  -7   2        0.02        1.19      3.76 o 
  -4  -7   2      250.08      264.32     32.78 o 
  -3  -7   2     1107.21     1386.08     72.09 o 
  -2  -7   2        4.50        6.54      5.66 o 
  -1  -7   2     5423.54     5881.88    146.58 o 
   0  -7   2      530.27      567.51     41.79 o 
   1  -7   2      910.79      967.06     37.52 o 
   2  -7   2      684.24      711.09     33.47 o 
   3  -7   2        0.56       -4.03      5.64 o 
   4  -7   2       72.84       65.38     11.07 o 
   5  -7   2        2.67       -3.39      5.19 o 
   6  -7   2       39.65       26.84      2.93 o 
   7  -7   2        3.24        1.12      2.42 o 
   8  -7   2        9.20        8.75      2.57 o 
   9  -7   2       37.62       44.07      4.78 o 
  10  -7   2      148.08      175.95      7.75 o 
  11  -7   2      165.61      190.52      6.79 o 
  12  -7   2      321.88      311.30     11.09 o 
 -12  -6   2       10.30       10.31      2.28 o 
 -11  -6   2       74.60       69.01      5.71 o 
 -10  -6   2      115.49      125.07      7.84 o 
  -9  -6   2       98.87      122.14      8.77 o 
  -8  -6   2        4.87        4.39      7.08 o 
  -7  -6   2      201.86      234.78     19.15 o 
  -6  -6   2        2.88        7.66      5.20 o 
  -5  -6   2       90.93       73.34     19.09 o 
  -4  -6   2     1507.40     1576.09     76.08 o 
  -3  -6   2      414.62      387.40     35.24 o 
  -2  -6   2      896.81      986.94     53.48 o 
  -1  -6   2     2020.23     2242.00     78.80 o 
   0  -6   2     1320.43     1423.35     40.96 o 
   1  -6   2      198.39      203.40     15.89 o 
   2  -6   2     3273.88     3430.03     71.33 o 
   3  -6   2      521.21      577.03     29.24 o 
   4  -6   2      197.41      207.72     18.59 o 
   5  -6   2     1479.59     1499.33     80.18 o 
   6  -6   2       87.05      102.46     10.39 o 
   7  -6   2        6.85        9.79      2.25 o 
   8  -6   2        6.87        4.66      2.41 o 
   9  -6   2     1280.72     1326.51     36.15 o 
  10  -6   2      440.23      461.45     13.15 o 
  11  -6   2      163.91      179.26      7.23 o 
  12  -6   2      986.82      955.45     17.78 o 
 -12  -5   2      479.93      561.25     11.84 o 
 -11  -5   2       30.12       37.28      4.50 o 
 -10  -5   2      276.43      290.20     13.28 o 
  -9  -5   2      342.82      369.22     16.00 o 
  -8  -5   2      263.56      247.05     32.22 o 
  -7  -5   2      908.74      931.97     37.65 o 
  -6  -5   2      308.37      340.73     26.58 o 
  -5  -5   2       15.71       18.86      7.44 o 
  -4  -5   2     2881.96     3143.15     70.99 o 
  -3  -5   2       18.19       17.67      8.71 o 
  -2  -5   2      278.23      293.84     26.64 o 
  -1  -5   2     5255.53     5592.01     59.42 o 
   0  -5   2      428.93      416.39     19.81 o 
   1  -5   2      249.24      264.79     16.40 o 
   2  -5   2     1084.71     1094.16     35.37 o 
   3  -5   2     1370.14     1355.64     67.76 o 
   4  -5   2       72.22       69.34     15.78 o 
   5  -5   2      749.07      640.15     49.40 o 
   6  -5   2       17.60       27.15     11.52 o 
   7  -5   2      318.15      341.52     13.25 o 
   8  -5   2       21.70       24.57      4.15 o 
   9  -5   2      385.98      377.32     15.44 o 
  10  -5   2      149.07      155.32      7.96 o 
  11  -5   2        0.34       -0.38      2.16 o 
  12  -5   2      307.81      339.70     11.21 o 
  13  -5   2      135.73      142.97      7.95 o 
 -12  -4   2      124.37      129.60      6.39 o 
 -11  -4   2       23.39       22.63      5.05 o 
 -10  -4   2       44.13       44.00      6.06 o 
  -9  -4   2       32.65       29.02      5.31 o 
  -8  -4   2        1.17       -3.21      4.03 o 
  -7  -4   2      700.95      687.16     47.20 o 
  -6  -4   2       46.23       34.55     13.95 o 
  -5  -4   2       42.57       43.79     13.63 o 
  -4  -4   2      495.35      538.61     27.46 o 
  -3  -4   2      630.75      665.86     27.14 o 
  -2  -4   2     1109.30     1160.80     23.83 o 
  -1  -4   2      631.40      664.22     22.14 o 
   0  -4   2     3401.13     3243.66     83.36 o 
   1  -4   2      613.10      603.73     22.10 o 
   2  -4   2      113.35      110.16      6.52 o 
   3  -4   2      729.41      688.19     26.96 o 
   4  -4   2       54.87       51.13     13.86 o 
   5  -4   2      750.27      654.02     47.08 o 
   6  -4   2      354.85      387.92     39.16 o 
   7  -4   2        2.74       15.20     13.14 o 
   8  -4   2       86.88       73.76      6.11 o 
   9  -4   2     3895.58     3753.36     52.36 o 
  10  -4   2      149.89      160.03     11.52 o 
  11  -4   2        2.37        5.89      3.41 o 
  12  -4   2      912.82      888.30     19.42 o 
  13  -4   2        0.11       -0.99      1.59 o 
 -13  -3   2      538.72      581.95     17.00 o 
 -12  -3   2      118.60      126.62      6.68 o 
 -11  -3   2      111.54      117.53      8.13 o 
 -10  -3   2       23.68       18.69      5.08 o 
  -9  -3   2       16.92       18.58      6.12 o 
  -8  -3   2      152.23      163.37     13.08 o 
  -7  -3   2      297.27      260.64     35.78 o 
  -6  -3   2     1032.54      978.70     63.86 o 
  -5  -3   2      364.94      369.16     35.99 o 
  -4  -3   2     1311.93     1321.91     60.54 o 
  -3  -3   2       69.51       63.44     12.38 o 
  -2  -3   2        0.67        3.59      2.23 o 
  -1  -3   2      373.88      415.30     12.03 o 
   0  -3   2        6.38        2.55      2.73 o 
   1  -3   2      374.17      374.54     15.24 o 
   2  -3   2      425.62      413.64     11.71 o 
   3  -3   2      776.11      727.93     19.41 o 
   4  -3   2      154.91      139.36     12.58 o 
   5  -3   2      189.73      179.74     16.19 o 
   6  -3   2     6258.50     6235.82    136.49 o 
   7  -3   2     1195.08     1240.84     51.84 o 
   8  -3   2      128.23      117.70     10.69 o 
   9  -3   2     4149.62     4065.24     65.27 o 
  10  -3   2        3.40        0.79      2.77 o 
  11  -3   2       32.27       30.06      4.44 o 
  12  -3   2        1.04        1.85      3.28 o 
  13  -3   2       86.83       85.23      4.72 o 
 -13  -2   2       35.66       39.73      5.13 o 
 -12  -2   2        2.94        2.00      1.93 o 
 -11  -2   2       18.04       20.41      5.30 o 
 -10  -2   2      275.11      304.57     21.10 o 
  -9  -2   2        9.50        8.40      3.94 o 
  -8  -2   2       18.76       16.76      6.45 o 
  -7  -2   2       15.72       16.10     10.80 o 
  -6  -2   2     1421.00     1493.65     78.39 o 
  -5  -2   2      137.54      148.04     22.74 o 
  -4  -2   2      236.86      222.78     24.59 o 
  -3  -2   2       86.53       59.88     11.63 o 
  -2  -2   2       28.84       24.09      7.68 o 
  -1  -2   2     1936.66     1868.22     25.00 o 
   0  -2   2     4054.76     3608.56     32.68 o 
   1  -2   2     1565.69     1425.55     39.41 o 
   2  -2   2     1233.82     1196.90     15.55 o 
   3  -2   2     3258.00     3190.89     52.99 o 
   4  -2   2     1857.60     1890.99     47.78 o 
   5  -2   2       62.04       72.77     10.56 o 
   6  -2   2      159.34      149.47     16.11 o 
   7  -2   2        1.61       -1.66      5.87 o 
   8  -2   2      121.71      106.90     16.36 o 
   9  -2   2      986.86     1014.55     34.62 o 
  10  -2   2      699.03      655.70     28.36 o 
  11  -2   2      145.01      144.03      8.93 o 
  12  -2   2       41.40       38.92      4.27 o 
  13  -2   2      197.25      198.16      7.96 o 
  14  -2   2       80.65       76.99      5.21 o 
 -13  -1   2        2.86        2.94      2.77 o 
 -12  -1   2       59.60       60.96      8.38 o 
 -11  -1   2      105.85      106.93     12.08 o 
 -10  -1   2       15.26        8.10      4.23 o 
  -9  -1   2       72.28       78.43      7.31 o 
  -8  -1   2      422.72      417.43     21.08 o 
  -7  -1   2      247.77      212.41     32.24 o 
  -6  -1   2      307.53      356.91     38.04 o 
  -5  -1   2      198.26      177.39     24.67 o 
  -4  -1   2      592.67      579.93     39.19 o 
  -3  -1   2       23.35       45.87     10.85 o 
  -2  -1   2     2348.95     2175.58     57.84 o 
  -1  -1   2      499.40      498.51     20.48 o 
   0  -1   2       66.40       59.27      2.99 o 
   1  -1   2       83.44       82.15      3.40 o 
   2  -1   2       18.05       10.75      3.54 o 
   3  -1   2     1789.68     1687.74     35.55 o 
   4  -1   2      271.77      248.41     15.63 o 
   5  -1   2       13.12        6.95      4.94 o 
   6  -1   2    17630.98    17308.04    263.67 o 
   7  -1   2     1405.71     1375.22     50.91 o 
   8  -1   2      842.43      843.69     42.69 o 
   9  -1   2      118.36      101.76     17.36 o 
  10  -1   2      191.42      182.89     15.70 o 
  11  -1   2       72.14       72.20      6.55 o 
  12  -1   2      283.74      270.78     16.75 o 
  13  -1   2       34.58       39.11      5.47 o 
  14  -1   2        1.06       -1.46      1.61 o 
 -13   0   2       34.60       30.28      4.77 o 
 -12   0   2        0.03        2.68      4.31 o 
 -11   0   2       44.41       29.49      6.18 o 
 -10   0   2      338.29      343.01     22.31 o 
  -9   0   2      603.30      531.61     24.75 o 
  -8   0   2       51.05       57.15      8.46 o 
  -7   0   2       80.54       74.78     21.07 o 
  -6   0   2       72.83       77.51     18.68 o 
  -5   0   2      522.44      514.69     41.65 o 
  -4   0   2     4533.08     4152.44    110.35 o 
  -3   0   2     3371.70     3170.01     83.08 o 
  -2   0   2       25.94       26.28      7.30 o 
  -1   0   2      252.86      205.20     12.94 o 
   0   0   2     3798.02     3531.98     51.07 o 
   1   0   2       13.97       11.50      2.55 o 
   2   0   2        2.59        1.91      2.34 o 
   3   0   2    25488.14    23261.82    412.23 o 
   4   0   2       33.02       44.51      7.62 o 
   5   0   2      207.51      201.21     15.38 o 
   6   0   2     2450.41     2566.16     61.81 o 
   7   0   2        2.55        5.64      5.78 o 
   8   0   2      407.12      388.95     48.08 o 
   9   0   2      489.21      506.05     22.57 o 
  10   0   2        2.07        5.89      5.06 o 
  11   0   2       11.24       14.48      6.30 o 
  12   0   2      592.44      617.38     26.20 o 
  13   0   2       32.14       21.66      4.40 o 
  14   0   2        0.17        0.42      1.28 o 
 -13   1   2      144.77      145.43      6.21 o 
 -12   1   2      788.72      787.44     27.90 o 
 -11   1   2       61.85       65.99      9.65 o 
 -10   1   2        3.86        1.28      4.08 o 
  -9   1   2      217.55      207.32     15.24 o 
  -8   1   2        1.44       -8.51     11.56 o 
  -7   1   2      411.02      392.04     45.61 o 
  -6   1   2       18.14       22.24     11.93 o 
  -5   1   2       96.83       85.97     18.18 o 
  -4   1   2        2.31       -2.56      4.43 o 
  -3   1   2      967.46      828.44     28.10 o 
  -2   1   2      124.60      111.02     12.98 o 
  -1   1   2        3.59        2.00      2.32 o 
   0   1   2      246.32      216.59      6.45 o 
   1   1   2      408.77      362.94     14.68 o 
   2   1   2      295.40      277.84     10.20 o 
   3   1   2       77.74       88.30      7.69 o 
   4   1   2     1362.18     1314.80     33.18 o 
   5   1   2       92.12      108.46     10.86 o 
   6   1   2       86.99      106.91     11.65 o 
   7   1   2      542.46      497.68     48.78 o 
   8   1   2      220.39      181.84     32.61 o 
   9   1   2      789.61      723.38     26.65 o 
  10   1   2      210.46      225.61     19.10 o 
  11   1   2       15.20       19.10      6.75 o 
  12   1   2      390.40      384.74     21.07 o 
  13   1   2      269.24      283.56     14.94 o 
  14   1   2        6.08        7.81      1.54 o 
 -13   2   2        2.34       -0.24      1.33 o 
 -12   2   2        0.62        1.48      2.02 o 
 -11   2   2       15.72       17.22      5.65 o 
 -10   2   2       13.71        4.72      3.74 o 
  -9   2   2      358.97      360.17     19.74 o 
  -8   2   2        1.37       -1.16      3.33 o 
  -7   2   2      181.73      170.64     31.71 o 
  -6   2   2     2642.13     2419.06    106.62 o 
  -5   2   2        2.25        5.13      6.10 o 
  -4   2   2     1139.76     1063.20     41.79 o 
  -3   2   2        2.61        3.97      4.55 o 
  -2   2   2     1073.66     1005.42     37.65 o 
  -1   2   2     5538.78     4943.24     55.90 o 
   0   2   2    28268.27    25491.67    196.00 o 
   1   2   2     3959.56     3715.47     71.84 o 
   2   2   2     9285.45     8634.53     85.90 o 
   3   2   2    17354.97    15753.26    274.65 o 
   4   2   2     1894.96     1806.35     73.97 o 
   5   2   2      860.85      801.77     25.48 o 
   6   2   2       13.78       15.15     10.95 o 
   7   2   2      207.78      214.84     32.06 o 
   8   2   2       45.15       30.90     17.40 o 
   9   2   2      198.86      227.63     22.21 o 
  10   2   2      505.66      541.40     27.67 o 
  11   2   2       46.12       58.26      7.06 o 
  12   2   2      116.45      116.91      7.60 o 
  13   2   2       36.83       29.85      5.08 o 
  14   2   2        7.26        9.49      2.24 o 
 -13   3   2      133.19      126.88      7.99 o 
 -12   3   2        1.37       -1.65      1.68 o 
 -11   3   2        7.16        6.52      2.67 o 
 -10   3   2       22.98       25.81      4.21 o 
  -9   3   2        6.12        3.17      2.88 o 
  -8   3   2       49.71       47.37      7.38 o 
  -7   3   2      261.77      224.08     36.83 o 
  -6   3   2       49.10       16.52      7.54 o 
  -5   3   2       47.25       26.62      8.08 o 
  -4   3   2       13.76       14.47      6.35 o 
  -3   3   2     1010.87      929.29     32.41 o 
  -2   3   2      237.54      173.72      9.55 o 
  -1   3   2     5453.80     5053.10     51.04 o 
   0   3   2     1584.65     1462.88     25.62 o 
   1   3   2     1768.78     1673.08     29.84 o 
   2   3   2     4193.34     3864.76    102.68 o 
   3   3   2     3963.86     3810.44     90.89 o 
   4   3   2        2.53        0.41      5.32 o 
   5   3   2        7.68        2.97      6.44 o 
   6   3   2    22988.12    24114.00    383.82 o 
   7   3   2      610.05      627.53     54.25 o 
   8   3   2     1019.94     1074.50     76.77 o 
   9   3   2      297.68      283.44     12.34 o 
  10   3   2       65.61       92.70     12.04 o 
  11   3   2       38.82       46.66      6.57 o 
  12   3   2       22.41       23.11      4.02 o 
  13   3   2        9.88        7.81      5.64 o 
 -13   4   2       72.80       68.15      5.68 o 
 -12   4   2       94.94      102.08      9.34 o 
 -11   4   2      111.54      116.94      7.61 o 
 -10   4   2      121.09      121.19      8.41 o 
  -9   4   2       72.71       75.47      9.90 o 
  -8   4   2        9.89       11.86      3.75 o 
  -7   4   2       15.01        9.69     14.43 o 
  -6   4   2       32.14       10.71     11.19 o 
  -5   4   2        4.18        6.86      8.12 o 
  -4   4   2       53.13       42.09     17.75 o 
  -3   4   2     1134.42     1087.89     29.18 o 
  -2   4   2      835.87      847.71     22.88 o 
  -1   4   2      292.94      260.62     10.68 o 
   0   4   2      586.28      512.97     14.04 o 
   1   4   2       84.28       77.16      6.96 o 
   2   4   2        0.32        0.94      2.86 o 
   3   4   2    11619.34    12530.14    333.65 o 
   4   4   2      113.06      118.30     16.65 o 
   5   4   2     2396.45     2518.01     93.09 o 
   6   4   2        9.47        7.44      8.54 o 
   7   4   2      954.02     1100.01     72.75 o 
   8   4   2      139.50      172.40     14.50 o 
   9   4   2     1412.84     1383.80     32.01 o 
  10   4   2       68.65       78.51     10.92 o 
  11   4   2       18.85       20.28      4.65 o 
  12   4   2      489.67      513.21     18.74 o 
  13   4   2      164.49      179.97     12.78 o 
 -13   5   2       79.22       76.60      5.19 o 
 -12   5   2       95.06       82.80      8.00 o 
 -11   5   2        0.00        0.21      2.52 o 
 -10   5   2      429.69      455.05     14.50 o 
  -9   5   2      263.98      279.06     10.57 o 
  -8   5   2      199.81      180.77      8.68 o 
  -7   5   2      383.73      403.06     11.45 o 
  -6   5   2      534.78      557.72     38.35 o 
  -5   5   2      429.89      442.29     31.54 o 
  -4   5   2      667.69      657.37     34.76 o 
  -3   5   2     1818.98     1951.59     42.58 o 
  -2   5   2      288.36      282.80     17.47 o 
  -1   5   2      308.18      288.67     12.25 o 
   0   5   2      190.35      188.44      9.30 o 
   1   5   2     1245.11     1252.82     30.49 o 
   2   5   2        6.10       10.48      3.63 o 
   3   5   2        0.90       -1.37      3.12 o 
   4   5   2     2103.07     2273.22     57.24 o 
   5   5   2     1536.68     1636.97     52.33 o 
   6   5   2     1184.18     1394.42     71.46 o 
   7   5   2      327.80      376.59     36.73 o 
   8   5   2      524.57      536.89     22.77 o 
   9   5   2     4209.34     4181.39    129.00 o 
  10   5   2       20.04       21.46      5.14 o 
  11   5   2       35.15       30.27      5.04 o 
  12   5   2      332.69      366.72     29.20 o 
  13   5   2      157.35      164.83      6.47 o 
 -12   6   2      634.65      703.16     21.23 o 
 -11   6   2      284.18      296.04     16.80 o 
 -10   6   2       52.04       55.38      4.80 o 
  -9   6   2       45.23       47.27      4.94 o 
  -8   6   2        0.03       -1.32      2.80 o 
  -7   6   2      211.02      234.62      8.68 o 
  -6   6   2      263.01      271.27     36.72 o 
  -5   6   2      837.81      838.61     45.47 o 
  -4   6   2     1401.15     1327.15     53.45 o 
  -3   6   2      279.44      278.28     17.15 o 
  -2   6   2      115.11      107.94     10.00 o 
  -1   6   2        6.16        3.88      2.39 o 
   0   6   2     7330.81     7950.93     83.41 o 
   1   6   2      818.34      823.30     26.49 o 
   2   6   2     1705.84     1755.14     43.21 o 
   3   6   2      185.87      165.10     14.28 o 
   4   6   2       11.12        7.87      4.25 o 
   5   6   2      760.98      818.17     38.33 o 
   6   6   2      438.85      429.64     29.60 o 
   7   6   2        0.08       -3.45      3.45 o 
   8   6   2      132.21      132.54      9.93 o 
   9   6   2      443.78      450.49     51.76 o 
  10   6   2      771.60      852.87     23.46 o 
  11   6   2       33.70       28.94      5.28 o 
  12   6   2     1032.20     1133.42     71.41 o 
 -12   7   2       62.37       76.71      6.02 o 
 -11   7   2        1.56       -1.58      2.21 o 
 -10   7   2       20.34       21.89      3.32 o 
  -9   7   2     1429.08     1527.76     25.70 o 
  -8   7   2       42.93       43.98      4.93 o 
  -7   7   2      524.49      544.53     13.45 o 
  -6   7   2       22.96       32.50      3.79 o 
  -5   7   2      178.68      151.29     26.38 o 
  -4   7   2        9.10        6.66      8.87 o 
  -3   7   2     2052.41     2125.08     51.75 o 
  -2   7   2      508.26      562.74     24.16 o 
  -1   7   2      708.45      731.36     31.13 o 
   0   7   2      529.92      611.94     40.66 o 
   1   7   2     1529.45     1633.82     68.28 o 
   2   7   2        5.76        2.71      3.54 o 
   3   7   2        0.05        8.43      4.23 o 
   4   7   2      252.75      256.53     20.25 o 
   5   7   2       76.47      102.52     14.57 o 
   6   7   2        0.00       -1.53      3.60 o 
   7   7   2     1370.04     1329.60     38.04 o 
   8   7   2      235.86      214.51     19.28 o 
   9   7   2      171.09      175.74     17.12 o 
  10   7   2      121.82      139.40     13.94 o 
  11   7   2        7.19        4.45      3.95 o 
  12   7   2      285.02      284.03     11.68 o 
 -11   8   2       71.68       64.83      4.17 o 
 -10   8   2        0.44        1.50      2.61 o 
  -9   8   2       45.40       48.23      4.71 o 
  -8   8   2       49.22       55.97      5.39 o 
  -7   8   2       32.58       38.46      4.16 o 
  -6   8   2      107.05      115.32      6.32 o 
  -5   8   2       16.50       20.04      3.29 o 
  -4   8   2       94.26       89.58      5.64 o 
  -3   8   2     1383.04     1420.41     51.94 o 
  -2   8   2     1157.58     1152.84     44.14 o 
  -1   8   2     1078.40     1057.35     59.76 o 
   0   8   2      403.75      356.38     34.38 o 
   1   8   2     1951.92     1976.79     83.43 o 
   2   8   2      690.69      704.91     50.23 o 
   3   8   2     1115.97     1295.56     70.42 o 
   4   8   2        3.51        2.64      6.36 o 
   5   8   2      108.17       76.10     15.75 o 
   6   8   2      519.42      558.30     25.57 o 
   7   8   2       47.62       22.95      7.40 o 
   8   8   2      342.18      313.01     40.33 o 
   9   8   2        1.16        4.47      5.70 o 
  10   8   2      573.95      586.00     24.07 o 
  11   8   2       37.73       41.05      5.47 o 
 -11   9   2        0.46        1.26      1.58 o 
 -10   9   2        0.40        2.49      2.09 o 
  -9   9   2      503.55      564.53     16.51 o 
  -8   9   2       25.57       22.38      4.28 o 
  -7   9   2      191.89      208.74      9.56 o 
  -6   9   2      257.26      262.76      9.30 o 
  -5   9   2      104.34      106.03      6.00 o 
  -4   9   2      338.34      327.80     11.70 o 
  -3   9   2      155.09      147.86      7.43 o 
  -2   9   2      414.12      415.19     14.10 o 
  -1   9   2      402.87      424.87     21.33 o 
   0   9   2      247.95      272.50     32.90 o 
   1   9   2     1107.78     1222.77     69.72 o 
   2   9   2      186.23      237.71     15.26 o 
   3   9   2      207.14      218.56     30.51 o 
   4   9   2      592.50      479.95     23.56 o 
   5   9   2       40.12       39.55      8.50 o 
   6   9   2        7.99       10.04      3.49 o 
   7   9   2      311.79      255.87     40.77 o 
   8   9   2       24.89       31.72      6.89 o 
   9   9   2      526.61      550.81     16.71 o 
  10   9   2        6.52        9.21      4.66 o 
  11   9   2        0.00        4.11      2.02 o 
 -10  10   2        3.79        0.88      2.44 o 
  -9  10   2      582.98      633.45     15.41 o 
  -8  10   2        0.05        2.50      2.62 o 
  -7  10   2        5.48        1.63      2.63 o 
  -6  10   2       31.79       35.90      4.82 o 
  -5  10   2      121.05      104.49      5.93 o 
  -4  10   2      575.88      544.90     13.32 o 
  -3  10   2     2873.83     2876.92     37.48 o 
  -2  10   2     1925.07     1898.59     33.28 o 
  -1  10   2      822.65      770.44     20.69 o 
   0  10   2      412.65      393.78     10.33 o 
   1  10   2      572.48      511.06     12.07 o 
   2  10   2      330.47      328.22     15.22 o 
   3  10   2      555.54      549.84     21.67 o 
   4  10   2       58.62       46.51      7.81 o 
   5  10   2       18.61        5.53      5.40 o 
   7  10   2      225.13      256.34     15.16 o 
   8  10   2       62.60       70.26      6.13 o 
   9  10   2      184.72      181.85      9.29 o 
  10  10   2       12.64       18.86      2.88 o 
  -9  11   2       12.15        9.89      4.13 o 
  -8  11   2        1.53        3.93      2.51 o 
  -7  11   2      106.59      110.04      6.97 o 
  -6  11   2      187.27      206.92      7.29 o 
  -5  11   2      907.55      964.60     17.08 o 
  -4  11   2      438.90      473.92     12.05 o 
  -3  11   2       58.10       69.58      5.48 o 
  -2  11   2      566.62      549.96     18.42 o 
  -1  11   2     1436.93     1406.37     24.20 o 
   0  11   2      266.68      244.46     10.67 o 
   1  11   2     1720.67     1677.98     28.10 o 
   2  11   2       23.86       26.17      5.34 o 
   3  11   2     1435.55     1627.18     48.85 o 
   4  11   2        3.39        2.24      6.60 o 
   5  11   2       26.99       38.97      9.59 o 
   6  11   2      206.82      208.74     17.72 o 
   7  11   2        0.29        6.96      6.30 o 
   8  11   2        9.70       10.94      4.41 o 
   9  11   2      106.23       91.10      6.35 o 
  -8  12   2       20.52       22.25      3.57 o 
  -7  12   2        6.35        9.78      2.55 o 
  -6  12   2        9.87       13.71      2.13 o 
  -5  12   2      286.50      281.48      8.01 o 
  -4  12   2      541.73      525.78     11.55 o 
  -3  12   2       33.60       35.19      3.88 o 
  -2  12   2     1761.30     1749.71     32.72 o 
  -1  12   2      261.79      249.99      9.43 o 
   0  12   2     1147.32     1208.36     47.34 o 
   1  12   2      321.96      288.66     13.78 o 
   2  12   2       31.01       26.42      5.12 o 
   3  12   2       89.92       93.99      7.57 o 
   4  12   2       26.02       29.62      7.72 o 
   5  12   2        2.40        6.66      6.09 o 
   6  12   2      407.24      474.59     21.75 o 
   7  12   2      336.70      379.01     16.72 o 
   8  12   2       40.97       39.08      4.36 o 
  -6  13   2       71.06       63.62      5.20 o 
  -5  13   2       27.65       26.78      3.71 o 
  -4  13   2       20.51       24.29      3.76 o 
  -3  13   2        0.10       -0.55      3.48 o 
  -2  13   2      398.45      400.95     14.64 o 
  -1  13   2      396.27      401.87     14.68 o 
   0  13   2        3.17        2.01      2.80 o 
   1  13   2       48.85       42.17      5.78 o 
   2  13   2      176.54      179.04      9.29 o 
   3  13   2      148.42      152.23      7.79 o 
   4  13   2      522.09      558.53     22.49 o 
   5  13   2       81.56       81.60      8.20 o 
   6  13   2      628.48      671.75     20.34 o 
   7  13   2        1.44        3.69      1.95 o 
  -3  14   2       23.42       21.58      2.82 o 
  -2  14   2      125.25      120.01      6.32 o 
  -1  14   2       10.00        6.47      3.15 o 
   0  14   2      237.04      218.94     13.31 o 
   1  14   2        2.84        2.49      1.77 o 
   2  14   2       36.58       33.81      3.27 o 
   3  14   2       11.77       10.28      3.28 o 
   4  14   2        2.26        4.88      2.67 o 
   5  14   2       39.87       41.38      4.19 o 
  -1 -14   3        3.66        0.85      1.76 o 
   0 -14   3        1.02        0.61      2.05 o 
   1 -14   3        3.02        8.52      2.38 o 
   2 -14   3       86.35       84.81      5.84 o 
  -4 -13   3       11.76        7.30      2.76 o 
  -3 -13   3       15.06       14.19      3.77 o 
  -2 -13   3        5.23        1.74      3.24 o 
  -1 -13   3       28.32       28.78      5.50 o 
   0 -13   3        0.19       -3.64      3.64 o 
   1 -13   3       22.87       20.81      4.60 o 
   2 -13   3       85.51       64.95      6.88 o 
   3 -13   3       97.95       71.14      4.94 o 
   4 -13   3       22.81       13.51      3.54 o 
   5 -13   3       80.27       66.26      6.32 o 
   6 -13   3      354.29      360.72     12.22 o 
  -6 -12   3        2.65        0.98      1.77 o 
  -5 -12   3      104.61       97.75     21.12 o 
  -4 -12   3      459.15      431.06     39.85 o 
  -3 -12   3      463.65      467.38     28.81 o 
  -2 -12   3      187.30      189.10      9.83 o 
  -1 -12   3        1.60        2.11      2.83 o 
   0 -12   3      630.99      601.13     15.03 o 
   1 -12   3      496.32      488.76     16.73 o 
   2 -12   3        3.42       -0.62      2.75 o 
   3 -12   3      144.98      131.94     11.21 o 
   4 -12   3       78.43       76.14      6.07 o 
   5 -12   3       16.26       13.75      4.18 o 
   6 -12   3       52.09       41.00      3.69 o 
   7 -12   3        1.64        3.04      5.74 o 
  -7 -11   3      538.23      518.67     14.81 o 
  -6 -11   3      175.79      155.43     20.94 o 
  -5 -11   3      372.72      380.46     35.44 o 
  -4 -11   3       15.41        9.40      3.40 o 
  -3 -11   3      642.38      636.15     22.83 o 
  -2 -11   3      743.24      761.76     21.93 o 
  -1 -11   3        2.64        3.24      2.69 o 
   0 -11   3        1.78        0.73      2.61 o 
   1 -11   3      341.48      350.45     12.61 o 
   2 -11   3      732.69      696.56     17.72 o 
   3 -11   3     1890.48     1800.41     35.32 o 
   4 -11   3      134.02      119.78      8.51 o 
   5 -11   3      263.55      264.93     14.53 o 
   6 -11   3       52.55       55.58      5.30 o 
   7 -11   3       10.38       11.72      2.97 o 
   8 -11   3        4.33        8.94      3.11 o 
   9 -11   3        9.39       14.27      2.73 o 
  -8 -10   3      115.56      109.48      6.08 o 
  -7 -10   3       63.98       64.47      4.33 o 
  -6 -10   3       22.51       17.37      3.44 o 
  -5 -10   3      116.68      113.05      8.07 o 
  -4 -10   3        7.82        2.97      7.26 o 
  -3 -10   3       13.09       16.21      3.92 o 
  -2 -10   3      187.59      195.18      9.46 o 
  -1 -10   3     1653.41     1636.28     29.80 o 
   0 -10   3     6528.24     6664.28     66.28 o 
   1 -10   3     1688.45     1703.40     29.34 o 
   2 -10   3      395.03      398.52     13.68 o 
   3 -10   3       42.08       38.40      5.81 o 
   4 -10   3        8.56        3.89      2.61 o 
   5 -10   3        0.99        1.72      2.98 o 
   6 -10   3      278.78      247.88     12.33 o 
   7 -10   3       36.20       39.69      7.86 o 
   8 -10   3      254.88      284.71     11.46 o 
   9 -10   3       29.14       28.48      5.32 o 
  10 -10   3       17.61       23.70      3.65 o 
  -9  -9   3      503.09      537.27     16.29 o 
  -8  -9   3      136.46      142.84      9.96 o 
  -7  -9   3      584.70      633.67     16.73 o 
  -6  -9   3      560.64      636.83     18.10 o 
  -5  -9   3        0.81        0.96      5.18 o 
  -4  -9   3        2.60        4.37      5.99 o 
  -3  -9   3     1022.22      962.99     37.35 o 
  -2  -9   3     1852.42     1920.71     31.39 o 
  -1  -9   3        6.02        7.39      2.82 o 
   0  -9   3       27.66       24.89      3.83 o 
   1  -9   3        0.95        2.16      2.55 o 
   2  -9   3      452.36      482.52     13.88 o 
   3  -9   3     1225.78     1154.54     21.76 o 
   4  -9   3      110.78      104.78      6.82 o 
   5  -9   3       39.94       43.95      4.30 o 
   6  -9   3      387.75      370.65     10.59 o 
   7  -9   3        0.58       -2.38      2.95 o 
   8  -9   3      376.98      429.44     12.37 o 
   9  -9   3       31.01       27.46      4.09 o 
  10  -9   3       20.24       17.96      4.48 o 
  11  -9   3       20.20       23.59      3.25 o 
 -10  -8   3      246.62      284.37     11.79 o 
  -9  -8   3      112.89      110.41      9.36 o 
  -8  -8   3       39.07       48.39      7.58 o 
  -7  -8   3      118.83      133.89     10.25 o 
  -6  -8   3       34.76       23.66      4.54 o 
  -5  -8   3      552.27      524.92     17.81 o 
  -4  -8   3     3425.46     3415.35     69.66 o 
  -3  -8   3     1400.65     1488.92     39.49 o 
  -2  -8   3        4.50        6.90      4.71 o 
  -1  -8   3        0.85        0.99      4.22 o 
   0  -8   3       25.78       49.80     14.53 o 
   1  -8   3       28.03       18.26      9.17 o 
   2  -8   3        1.57        4.42      2.32 o 
   3  -8   3        6.36        9.35      2.51 o 
   4  -8   3      587.40      618.74     15.26 o 
   5  -8   3       88.60       99.30      5.54 o 
   6  -8   3        0.20       -0.96      2.56 o 
   7  -8   3        1.66        0.99      2.97 o 
   8  -8   3        8.26        7.50      3.13 o 
   9  -8   3        3.42        4.79      2.20 o 
  10  -8   3      102.15      107.81      5.24 o 
  11  -8   3       80.38       86.58      6.66 o 
 -11  -7   3       55.49       55.84      4.93 o 
 -10  -7   3       50.37       68.04      7.42 o 
  -9  -7   3        0.00        7.51      5.39 o 
  -8  -7   3       41.66       33.44      7.28 o 
  -7  -7   3     2880.04     3044.74     68.28 o 
  -6  -7   3     4742.12     4847.34     64.04 o 
  -5  -7   3      611.68      632.44     18.60 o 
  -4  -7   3       19.32       14.31      3.69 o 
  -3  -7   3      328.20      398.49     38.73 o 
  -2  -7   3       17.83        6.29      6.27 o 
  -1  -7   3       96.20      102.94     18.80 o 
   0  -7   3        0.00        6.28      5.92 o 
   1  -7   3      771.12      808.66     52.94 o 
   2  -7   3      422.68      448.45     27.07 o 
   3  -7   3     1036.02     1155.14     45.38 o 
   4  -7   3        2.60       -6.83     10.10 o 
   5  -7   3      274.77      268.83      9.47 o 
   6  -7   3       12.25        5.23      4.23 o 
   7  -7   3       10.79       10.55      3.65 o 
   8  -7   3      140.98      144.36      6.65 o 
   9  -7   3       53.19       47.55      4.78 o 
  10  -7   3       25.16       26.22      3.54 o 
  11  -7   3        0.05        1.57      2.17 o 
  12  -7   3      166.05      165.33      8.86 o 
 -11  -6   3        2.27        3.25      2.80 o 
 -10  -6   3      141.74      171.02     12.44 o 
  -9  -6   3      528.84      569.71     17.89 o 
  -8  -6   3      663.24      736.52     32.62 o 
  -7  -6   3        3.13       -0.65      5.84 o 
  -6  -6   3       91.42      104.67     10.82 o 
  -5  -6   3       15.07       18.27      5.40 o 
  -4  -6   3        1.98       14.23     10.00 o 
  -3  -6   3     1213.94     1244.05     64.79 o 
  -2  -6   3      289.04      305.07     30.12 o 
  -1  -6   3      123.66      150.61     20.49 o 
   0  -6   3     5288.49     5674.25     91.41 o 
   1  -6   3        2.30        2.97      3.90 o 
   2  -6   3     5534.67     5654.59     97.34 o 
   3  -6   3      149.74      172.59     16.31 o 
   4  -6   3     1525.62     1404.61     75.04 o 
   5  -6   3      171.96      130.27     25.18 o 
   6  -6   3      948.70      919.80     21.69 o 
   7  -6   3        0.28        1.26      2.37 o 
   8  -6   3       40.35       46.44      4.17 o 
   9  -6   3      259.70      268.32     10.46 o 
  10  -6   3        3.79        5.21      2.76 o 
  11  -6   3       12.56       10.62      2.44 o 
  12  -6   3        0.82        3.37      1.49 o 
 -12  -5   3       97.67       97.80      6.01 o 
 -11  -5   3      164.66      191.75      8.55 o 
 -10  -5   3     1065.12     1218.67     55.62 o 
  -9  -5   3       22.74       20.19      6.47 o 
  -8  -5   3       12.10       12.40      4.31 o 
  -7  -5   3       59.72       51.05      5.82 o 
  -6  -5   3       26.39       13.83      4.80 o 
  -5  -5   3       10.90        8.78      4.97 o 
  -4  -5   3        0.06        0.86      3.78 o 
  -3  -5   3      667.81      802.88     48.77 o 
  -2  -5   3      605.92      640.52     40.38 o 
  -1  -5   3      745.79      803.08     28.54 o 
   0  -5   3      117.02      137.04     11.98 o 
   1  -5   3     1856.75     1936.45     47.33 o 
   2  -5   3      163.57      139.25     12.92 o 
   3  -5   3      388.79      392.89     22.41 o 
   4  -5   3      488.21      512.69     42.49 o 
   5  -5   3     3432.21     3259.64    117.28 o 
   6  -5   3       27.62       30.80     14.63 o 
   7  -5   3       32.15       42.71      5.05 o 
   8  -5   3      373.90      402.11     12.24 o 
   9  -5   3      330.91      332.12     11.76 o 
  10  -5   3       38.29       42.39      4.57 o 
  11  -5   3      100.95      106.50      6.00 o 
  12  -5   3     3345.48     3471.79     65.26 o 
  13  -5   3       30.60       30.09      4.55 o 
 -12  -4   3       31.53       27.40      2.88 o 
 -11  -4   3       12.32       12.82      3.41 o 
 -10  -4   3      395.20      463.46     17.56 o 
  -9  -4   3      408.06      437.44     25.21 o 
  -8  -4   3        0.48       -4.56      4.56 o 
  -7  -4   3       41.14       29.49      6.85 o 
  -6  -4   3        0.04        9.16      8.98 o 
  -5  -4   3      125.21      134.26     15.41 o 
  -4  -4   3       76.07       82.88     11.47 o 
  -3  -4   3     1071.81     1166.81     37.00 o 
  -2  -4   3      243.11      237.27     11.33 o 
  -1  -4   3      146.08      173.29     12.16 o 
   0  -4   3     3103.43     3087.56     81.87 o 
   1  -4   3        3.21        3.78      3.22 o 
   2  -4   3     3832.51     3805.86     91.97 o 
   3  -4   3       62.50       65.09      8.87 o 
   4  -4   3      139.47      145.06     21.74 o 
   5  -4   3       19.18       16.05     10.54 o 
   6  -4   3      130.61      102.02     21.00 o 
   7  -4   3       57.09       45.27     14.77 o 
   8  -4   3      313.15      309.67     14.50 o 
   9  -4   3      585.12      541.32     25.37 o 
  10  -4   3      177.49      186.07     10.62 o 
  11  -4   3      103.28      107.29      6.27 o 
  12  -4   3       56.92       54.40      5.13 o 
  13  -4   3      104.24      104.87      5.13 o 
 -12  -3   3      722.38      802.86     26.63 o 
 -11  -3   3      109.79      118.37      7.83 o 
 -10  -3   3      143.29      154.37     10.30 o 
  -9  -3   3        0.23       -4.65      4.65 o 
  -8  -3   3       52.00       48.31      9.37 o 
  -7  -3   3      268.89      271.55     34.99 o 
  -6  -3   3      226.83      271.27     34.05 o 
  -5  -3   3      484.27      534.85     43.08 o 
  -4  -3   3       83.39       87.29     16.32 o 
  -3  -3   3     1077.03     1068.18     48.40 o 
  -2  -3   3      886.39      914.74     21.30 o 
  -1  -3   3       34.96       53.17      4.76 o 
   0  -3   3       28.03       30.22      4.75 o 
   1  -3   3        0.01        2.11      2.45 o 
   2  -3   3      220.44      230.66     13.37 o 
   3  -3   3      421.83      410.69     12.06 o 
   4  -3   3      320.69      321.17     17.01 o 
   5  -3   3      469.18      483.78     24.62 o 
   6  -3   3      926.45      888.91     56.73 o 
   7  -3   3      205.82      235.84     30.86 o 
   8  -3   3     1203.90     1201.53     32.51 o 
   9  -3   3      614.36      595.79     17.33 o 
  10  -3   3       25.22       34.50      7.34 o 
  11  -3   3       92.44      100.09      7.46 o 
  12  -3   3      366.89      363.84     17.41 o 
  13  -3   3       67.47       65.34      4.36 o 
 -13  -2   3      147.11      141.93      8.26 o 
 -12  -2   3        1.82        2.76      1.61 o 
 -11  -2   3        3.89        6.75      3.17 o 
 -10  -2   3      439.05      468.46     17.41 o 
  -9  -2   3       47.13       51.35     16.40 o 
  -8  -2   3        2.24        2.31      3.85 o 
  -7  -2   3        3.64        1.61     11.29 o 
  -6  -2   3      910.58      845.37     59.31 o 
  -5  -2   3     1064.40      985.35     58.66 o 
  -4  -2   3      408.95      380.75     32.45 o 
  -3  -2   3      459.92      443.55     30.82 o 
  -2  -2   3       36.10       33.41      8.48 o 
  -1  -2   3     2242.29     2138.80     29.20 o 
   0  -2   3     1631.85     1496.66     19.57 o 
   1  -2   3     1235.27     1035.61     50.00 o 
   2  -2   3      534.07      463.73      9.30 o 
   3  -2   3       46.06       36.68      3.54 o 
   4  -2   3      147.87      139.63     11.63 o 
   5  -2   3     1890.55     1842.87     49.49 o 
   6  -2   3     1991.74     1859.42     55.85 o 
   7  -2   3        3.60        1.52      5.30 o 
   8  -2   3       91.16      104.20     20.92 o 
   9  -2   3       83.42       78.30      8.99 o 
  10  -2   3      688.12      668.49     29.23 o 
  11  -2   3      875.88      847.20     21.59 o 
  12  -2   3      211.02      202.84      9.34 o 
  13  -2   3        0.02        1.88      2.23 o 
  14  -2   3       29.20       27.28      3.30 o 
 -13  -1   3      143.60      138.44      8.62 o 
 -12  -1   3      136.41      134.13     12.14 o 
 -11  -1   3       23.26       31.31      7.34 o 
 -10  -1   3       76.36       74.50      8.02 o 
  -9  -1   3       60.63       57.81     14.86 o 
  -8  -1   3       29.69       24.37      4.60 o 
  -7  -1   3      223.79      220.42     33.20 o 
  -6  -1   3      158.15      140.88     24.27 o 
  -5  -1   3       87.06       75.72     17.12 o 
  -4  -1   3      903.99      866.67     48.93 o 
  -3  -1   3     4514.17     4283.68    101.91 o 
  -2  -1   3       47.42       35.94      8.30 o 
  -1  -1   3     4008.29     3874.40     70.82 o 
   0  -1   3      182.94      168.52      5.81 o 
   1  -1   3     1353.63     1217.25     57.00 o 
   2  -1   3     7027.58     6435.62     85.73 o 
   3  -1   3      561.21      451.98     17.25 o 
   4  -1   3        0.18        1.94      3.29 o 
   5  -1   3      530.44      500.45     24.87 o 
   6  -1   3       22.76       24.52      6.72 o 
   7  -1   3     1180.50     1175.46     46.68 o 
   8  -1   3      720.62      691.50     48.84 o 
   9  -1   3      752.58      757.14     30.65 o 
  10  -1   3        6.77       14.88      7.38 o 
  11  -1   3       33.91       43.73      8.94 o 
  12  -1   3      111.46       94.64      6.62 o 
  13  -1   3      217.20      202.90     11.85 o 
  14  -1   3       17.44       12.14      2.74 o 
 -13   0   3      280.21      281.49     12.35 o 
 -12   0   3       17.68       20.87      4.56 o 
 -11   0   3      103.25      117.12     12.74 o 
 -10   0   3      150.83      147.57     14.80 o 
  -9   0   3       72.69       64.46     10.16 o 
  -8   0   3       12.46        9.66      4.76 o 
  -7   0   3      994.93      843.80     64.82 o 
  -6   0   3      390.15      313.06     36.45 o 
  -5   0   3        0.29        6.29      9.70 o 
  -4   0   3      344.92      324.35     30.01 o 
  -3   0   3      404.69      345.87     26.98 o 
  -2   0   3        4.02        2.69      5.60 o 
  -1   0   3     1058.85      918.09     29.81 o 
   0   0   3       75.75       50.00      6.25 o 
   1   0   3       65.04       55.42      5.41 o 
   2   0   3      882.47      810.87     30.22 o 
   3   0   3     7380.67     6826.85    210.74 o 
   4   0   3     1000.21      915.24     28.68 o 
   5   0   3      426.12      404.45     23.39 o 
   6   0   3     1637.36     1552.23     47.46 o 
   7   0   3      127.33      154.10     16.32 o 
   8   0   3       37.74       48.90     17.08 o 
   9   0   3       24.14       21.13      6.22 o 
  10   0   3      299.73      307.99     19.86 o 
  11   0   3      112.58      122.10     12.99 o 
  12   0   3      267.17      260.27     17.12 o 
  13   0   3       11.00        8.74      3.59 o 
  14   0   3      106.56      100.22      4.45 o 
 -13   1   3        0.00       -1.56      1.56 o 
 -12   1   3       62.89       54.78      6.58 o 
 -11   1   3      270.58      285.60     18.71 o 
 -10   1   3      447.93      439.18     24.42 o 
  -9   1   3      137.28      131.57     13.88 o 
  -8   1   3      330.64      295.89     17.59 o 
  -7   1   3      737.39      690.21     60.21 o 
  -6   1   3      470.80      472.35     45.69 o 
  -5   1   3       23.06       17.95      9.71 o 
  -4   1   3      384.40      375.79     32.69 o 
  -3   1   3       44.35       42.93     11.55 o 
  -2   1   3       61.45       59.82     10.08 o 
  -1   1   3      343.21      275.39     18.10 o 
   0   1   3      283.14      237.87      7.65 o 
   1   1   3      618.99      543.60     10.54 o 
   2   1   3      278.60      248.39     10.29 o 
   3   1   3       49.78       32.68      5.02 o 
   4   1   3       69.37       75.14      8.23 o 
   5   1   3      905.45      898.59     30.95 o 
   6   1   3       35.23       62.16     14.25 o 
   7   1   3       26.85       21.34     12.25 o 
   8   1   3        0.23       -3.31     12.41 o 
   9   1   3     1665.76     1618.49     52.39 o 
  10   1   3        8.26        9.68      6.43 o 
  11   1   3      263.13      273.93     19.02 o 
  12   1   3       31.00       38.62      7.41 o 
  13   1   3        6.50       -0.83      3.67 o 
  14   1   3        9.48        9.43      1.72 o 
 -13   2   3       53.58       44.21      6.60 o 
 -12   2   3       24.24       23.94      3.39 o 
 -11   2   3      163.10      167.06     13.72 o 
 -10   2   3      315.28      322.55     20.63 o 
  -9   2   3      284.00      275.17     18.93 o 
  -8   2   3      106.03       85.44      9.75 o 
  -7   2   3      165.90      124.24     26.95 o 
  -6   2   3       16.61        7.00      8.14 o 
  -5   2   3       36.07       35.36     13.16 o 
  -4   2   3        4.19        1.97      8.06 o 
  -3   2   3      153.94       97.89     15.51 o 
  -2   2   3       20.67       17.51      6.17 o 
  -1   2   3     1787.28     1479.18     27.70 o 
   0   2   3        0.71        1.52      1.64 o 
   1   2   3       59.17       47.54      4.27 o 
   2   2   3      262.27      195.58      8.67 o 
   3   2   3      731.31      717.37     19.68 o 
   4   2   3      177.02      187.91     11.45 o 
   5   2   3        0.00       -0.02      3.17 o 
   6   2   3     1577.29     1461.78     73.87 o 
   7   2   3       45.31       32.37     13.86 o 
   8   2   3       51.65       48.06     18.82 o 
   9   2   3      111.89      113.50     10.83 o 
  10   2   3       28.84       30.38      7.70 o 
  11   2   3      233.40      242.42     18.51 o 
  12   2   3       58.89       63.36      6.06 o 
  13   2   3      118.26      122.54     10.01 o 
  14   2   3        1.20        1.66      1.69 o 
 -13   3   3       17.26       15.70      2.90 o 
 -12   3   3       91.81       77.85      5.36 o 
 -11   3   3      180.15      182.63      9.81 o 
 -10   3   3      188.83      194.05     15.19 o 
  -9   3   3        0.78       -5.33      5.33 o 
  -8   3   3      228.63      198.94     13.69 o 
  -7   3   3       14.57       13.47      9.01 o 
  -6   3   3      607.10      665.71     57.76 o 
  -5   3   3       45.38       53.26     17.05 o 
  -4   3   3        0.10        3.51      6.09 o 
  -3   3   3     1187.10     1135.10     37.40 o 
  -2   3   3     1892.38     1808.90     33.32 o 
  -1   3   3       16.68       11.65      3.53 o 
   0   3   3       62.27       67.45      6.50 o 
   1   3   3      487.38      469.73     14.99 o 
   2   3   3      343.63      266.59      7.84 o 
   3   3   3      217.23      169.81     54.38 o 
   4   3   3      353.34      412.16     31.59 o 
   5   3   3      888.87      954.15     54.84 o 
   6   3   3     2112.55     2414.71     97.29 o 
   7   3   3       43.40       44.94     15.35 o 
   8   3   3       32.59       31.19     15.44 o 
   9   3   3        2.95       -1.40      3.63 o 
  10   3   3      323.35      316.40     39.21 o 
  11   3   3       23.83       27.03      8.14 o 
  12   3   3      108.32      125.44      8.22 o 
  13   3   3      222.35      240.79     17.96 o 
 -13   4   3       12.76       14.30      2.67 o 
 -12   4   3       58.83       55.41      6.70 o 
 -11   4   3       19.15       18.51      5.68 o 
 -10   4   3       40.98       35.66      4.87 o 
  -9   4   3        5.72        5.85      4.45 o 
  -8   4   3        5.60        0.66      3.64 o 
  -7   4   3      237.50      227.32     37.56 o 
  -6   4   3      342.09      328.96     43.34 o 
  -5   4   3      443.75      437.06     45.00 o 
  -4   4   3       46.49       37.36      9.70 o 
  -3   4   3     1977.58     2049.08     54.06 o 
  -2   4   3      377.01      379.78     15.91 o 
  -1   4   3      192.89      171.53     10.61 o 
   0   4   3     1070.91      979.38     24.04 o 
   1   4   3       64.36       64.71      6.46 o 
   2   4   3      450.36      427.27     17.90 o 
   3   4   3      193.70      210.06     14.14 o 
   4   4   3       28.61       33.90      6.87 o 
   8   4   3        1.67        3.17      4.38 o 
   9   4   3     1545.98     1618.56     39.43 o 
  10   4   3       49.64       52.79      9.05 o 
  11   4   3      353.88      398.48     16.25 o 
  12   4   3      233.17      244.65     10.98 o 
  13   4   3       14.53       15.61      4.86 o 
 -12   5   3      100.57       81.85     13.63 o 
 -11   5   3       70.78       77.19      9.13 o 
 -10   5   3       25.01       22.59      4.47 o 
  -9   5   3      725.38      712.65     16.79 o 
  -8   5   3       40.10       42.04      4.70 o 
  -7   5   3      226.10      212.97      8.89 o 
  -6   5   3        8.88       18.64     15.64 o 
  -5   5   3      792.22      703.00     40.23 o 
  -4   5   3      647.13      644.36     35.32 o 
  -3   5   3       56.62       34.23      6.47 o 
  -2   5   3        0.35       -0.06      4.26 o 
  -1   5   3      351.48      342.61     14.25 o 
   0   5   3        1.75        4.30      2.75 o 
   1   5   3        2.19        2.13      2.24 o 
   2   5   3      518.44      512.52     21.17 o 
   3   5   3     5252.02     5923.42    131.31 o 
   4   5   3      705.73      797.64     32.80 o 
   5   5   3      274.50      303.70     22.27 o 
   6   5   3     1679.48     1931.94     61.40 o 
   7   5   3      403.55      434.82     30.74 o 
   8   5   3      463.47      501.35     21.57 o 
   9   5   3        2.12        6.79      7.43 o 
  10   5   3       16.05       14.91     12.90 o 
  11   5   3        0.07        2.27      6.68 o 
  12   5   3     1093.19     1120.62     62.02 o 
  13   5   3      592.11      663.38     37.44 o 
 -12   6   3      222.82      248.33     11.77 o 
 -11   6   3        4.17        3.58      3.26 o 
 -10   6   3      155.74      152.73      7.25 o 
  -9   6   3       98.51       99.48      6.55 o 
  -8   6   3        0.31       -0.75      2.98 o 
  -7   6   3        0.66        2.61      4.33 o 
  -6   6   3      168.05      179.46      8.09 o 
  -5   6   3      193.62      169.82     32.38 o 
  -4   6   3        0.26        0.27      7.75 o 
  -3   6   3       11.21       22.19      5.58 o 
  -2   6   3      127.21      125.17     13.16 o 
  -1   6   3       98.92      109.88     10.44 o 
   0   6   3     8340.31     9345.98    131.46 o 
   1   6   3      296.38      305.12     16.31 o 
   2   6   3      337.05      332.47     18.37 o 
   3   6   3       32.30       23.85      5.89 o 
   4   6   3     1402.05     1510.11     47.51 o 
   5   6   3      156.78      163.47     16.88 o 
   6   6   3       20.51       20.51      8.23 o 
   7   6   3      177.35      152.96     10.57 o 
   8   6   3       30.94       27.93      4.67 o 
   9   6   3      187.26      181.85     11.37 o 
  10   6   3      523.70      611.57     26.25 o 
  11   6   3     1421.24     1583.34     73.90 o 
  12   6   3      255.06      271.19     19.84 o 
 -12   7   3      182.89      182.38      8.56 o 
 -11   7   3        0.40        3.17      3.34 o 
 -10   7   3      153.98      152.08      8.62 o 
  -9   7   3      188.42      186.88      8.64 o 
  -8   7   3      188.94      177.23      9.39 o 
  -7   7   3      229.38      237.28      9.04 o 
  -6   7   3        0.36        2.15      2.61 o 
  -4   7   3       38.04       42.84     19.01 o 
  -3   7   3     1013.24     1054.86     44.37 o 
  -2   7   3       53.52       45.76      9.13 o 
  -1   7   3      150.33      155.46     20.74 o 
   0   7   3      216.68      245.16     15.66 o 
   1   7   3      109.83      104.09     10.26 o 
   2   7   3      153.40      171.42     13.88 o 
   3   7   3     1607.16     1862.80     50.99 o 
   4   7   3       88.55      107.32     13.18 o 
   5   7   3      141.05      126.83     15.32 o 
   6   7   3     3552.63     3773.52     60.26 o 
   7   7   3       22.43       14.79      7.49 o 
   8   7   3      601.30      659.57     33.06 o 
   9   7   3       60.60       56.83     10.10 o 
  10   7   3      501.61      498.09     25.60 o 
  11   7   3       36.98       42.57      7.54 o 
  12   7   3      544.68      507.98     16.79 o 
 -11   8   3      143.77      135.48     13.68 o 
 -10   8   3      268.53      285.72     10.78 o 
  -9   8   3      127.24      142.59      9.02 o 
  -8   8   3       81.70       89.23      6.58 o 
  -7   8   3       54.10       54.30      4.85 o 
  -6   8   3      583.39      633.70     14.58 o 
  -5   8   3       63.06       66.32      4.88 o 
  -4   8   3       20.80       19.40      2.76 o 
  -3   8   3      860.30      939.84     58.61 o 
  -2   8   3      551.56      543.65     42.70 o 
  -1   8   3      667.63      673.16     46.97 o 
   0   8   3     1704.25     2109.26     84.35 o 
   1   8   3      190.28      189.14     24.85 o 
   2   8   3       94.60       86.56     18.14 o 
   3   8   3      483.05      557.77     44.83 o 
   4   8   3        1.23        2.38      4.34 o 
   5   8   3       23.10       28.62      4.76 o 
   6   8   3       67.57       56.88      6.83 o 
   7   8   3      752.49      636.05    110.81 o 
   8   8   3      180.96      169.84     16.73 o 
   9   8   3        2.40        5.59      6.05 o 
  10   8   3      477.59      485.09     22.59 o 
  11   8   3      285.76      315.97     14.77 o 
  12   8   3       35.90       42.14      3.82 o 
 -11   9   3       58.05       56.77      4.60 o 
 -10   9   3        1.58        1.83      1.95 o 
  -9   9   3      928.93      984.64     24.23 o 
  -8   9   3      325.19      354.87     14.33 o 
  -7   9   3      210.09      241.50     10.34 o 
  -6   9   3      861.04      969.76     21.10 o 
  -5   9   3       14.90       17.68      3.20 o 
  -4   9   3      160.51      156.55      7.21 o 
  -3   9   3      569.98      585.05     14.79 o 
  -2   9   3      404.11      404.56     15.07 o 
  -1   9   3       34.64       33.87      6.49 o 
   0   9   3      208.22      222.75     29.32 o 
   1   9   3      134.34      144.14     23.75 o 
   2   9   3      160.17      177.72     27.22 o 
   3   9   3      857.76      892.98     30.05 o 
   4   9   3      643.98      621.87     25.52 o 
   5   9   3     1300.58     1140.19     56.55 o 
   6   9   3      339.65      354.82     46.28 o 
   7   9   3      124.48      108.99      9.11 o 
   8   9   3       12.42        7.87     11.82 o 
   9   9   3      270.32      268.69     16.60 o 
  10   9   3       98.84       77.57      5.61 o 
  11   9   3       12.81       10.65      2.60 o 
 -10  10   3       41.25       35.57      2.85 o 
  -9  10   3      433.21      452.07     12.83 o 
  -8  10   3       66.40       70.07      6.14 o 
  -7  10   3        0.99        1.22      3.26 o 
  -6  10   3     1586.93     1612.55     27.08 o 
  -5  10   3       62.88       69.57      4.96 o 
  -4  10   3       95.31       97.39      5.81 o 
  -3  10   3        0.75        3.45      2.82 o 
  -2  10   3      274.96      271.57     10.05 o 
  -1  10   3      252.79      255.75     11.68 o 
   0  10   3     3821.85     4049.75     52.88 o 
   1  10   3      107.68      108.35      6.57 o 
   2  10   3     1019.23     1035.13     34.17 o 
   3  10   3       92.07       96.73     11.82 o 
   4  10   3     1995.06     1792.61     49.11 o 
   5  10   3      403.92      355.85     22.16 o 
   6  10   3       16.57        4.34      4.34 o 
   7  10   3      841.38      816.68     28.53 o 
   8  10   3       95.79      101.32      9.24 o 
   9  10   3       75.50       81.92      5.79 o 
  10  10   3      102.08      110.97      8.23 o 
  -9  11   3        9.56        4.15      1.65 o 
  -8  11   3        3.21        2.82      3.24 o 
  -7  11   3       89.62      115.44     10.00 o 
  -6  11   3      563.16      634.56     15.26 o 
  -5  11   3       13.96       10.93      2.52 o 
  -4  11   3       18.78       12.53      2.54 o 
  -3  11   3      736.34      761.12     15.51 o 
  -2  11   3       81.42       70.90      6.97 o 
  -1  11   3      361.69      340.91     14.72 o 
   0  11   3      318.99      312.51     11.31 o 
   1  11   3     1137.78     1108.37     28.96 o 
   2  11   3     1178.35     1209.20     30.35 o 
   3  11   3       43.83       65.49      7.60 o 
   4  11   3      505.85      534.03     29.40 o 
   5  11   3      450.60      465.00     27.62 o 
   6  11   3       58.39       47.58     10.41 o 
   7  11   3      646.47      718.44     29.60 o 
   8  11   3      174.62      165.43     12.41 o 
   9  11   3        8.18        6.30      3.04 o 
  -8  12   3       10.55       11.91      1.78 o 
  -7  12   3       44.02       59.13      4.41 o 
  -6  12   3      170.38      194.14      8.70 o 
  -5  12   3        2.14        5.96      1.97 o 
  -4  12   3       26.70       28.81      3.12 o 
  -3  12   3       87.15       88.57      5.77 o 
  -2  12   3       19.85       21.59      4.79 o 
  -1  12   3      129.59      135.60      9.02 o 
   0  12   3      151.46      192.19     11.16 o 
   1  12   3       26.49       30.48      5.33 o 
   2  12   3      428.23      482.56     17.72 o 
   3  12   3      805.84      832.60     22.63 o 
   4  12   3      845.45      858.26     33.75 o 
   5  12   3      135.31      135.77     13.44 o 
   6  12   3      108.17      128.16     12.20 o 
   7  12   3       20.15       15.81      4.83 o 
   8  12   3        0.21       -3.27      3.27 o 
  -6  13   3        5.82        7.45      1.99 o 
  -5  13   3        5.23        6.66      1.43 o 
  -4  13   3       18.51       24.59      2.75 o 
  -3  13   3       49.38       62.78      4.34 o 
  -2  13   3       22.39       28.38      5.22 o 
  -1  13   3       34.16       25.71      4.11 o 
   0  13   3      101.01       88.40      6.69 o 
   1  13   3      599.12      574.80     17.48 o 
   2  13   3       57.19       53.80      5.40 o 
   3  13   3       29.48       31.34      4.09 o 
   4  13   3        1.94       -4.43      4.43 o 
   5  13   3        3.72        1.04      3.63 o 
   6  13   3       90.03       96.41      8.03 o 
   7  13   3       65.55       65.18      5.40 o 
  -4  14   3      130.60      130.72      8.41 o 
  -3  14   3      122.02      112.36      5.72 o 
  -2  14   3        0.86        0.28      2.91 o 
  -1  14   3        6.47        3.07      3.14 o 
   0  14   3      111.99      138.58     11.12 o 
   1  14   3       10.67        7.96      2.84 o 
   2  14   3       33.89       39.93      3.65 o 
   3  14   3      206.31      195.75     10.92 o 
   4  14   3      160.12      167.22      9.49 o 
   5  14   3      167.13      168.38      8.39 o 
  -1  15   3       77.75       76.52      5.89 o 
   0  15   3        0.09        1.65      1.82 o 
  -3 -13   4        2.43        2.70      2.44 o 
  -2 -13   4       27.30       27.23      4.68 o 
  -1 -13   4       13.55       14.38      4.08 o 
   0 -13   4        0.93        1.05      3.06 o 
   1 -13   4        1.48       -0.72      3.85 o 
   2 -13   4        9.51       14.62      3.56 o 
   3 -13   4        2.70        0.63      4.25 o 
   4 -13   4       74.02       62.83      6.34 o 
   5 -13   4      225.23      273.64     11.49 o 
  -5 -12   4      154.55      119.83     20.92 o 
  -4 -12   4        1.42       -0.47      1.89 o 
  -3 -12   4      176.53      173.86      9.95 o 
  -2 -12   4       70.95       68.09      5.80 o 
  -1 -12   4       20.10       13.19      4.94 o 
   0 -12   4        3.21       -0.91      3.44 o 
   1 -12   4        1.49       -2.96      4.79 o 
   2 -12   4      198.03      207.52     14.44 o 
   3 -12   4      420.63      429.42     19.85 o 
   4 -12   4       43.45       33.92      4.21 o 
   5 -12   4     1356.82     1466.38     37.23 o 
   6 -12   4      253.53      257.89     13.37 o 
   7 -12   4       20.54       21.86      3.73 o 
  -6 -11   4        0.02        4.16      1.81 o 
  -5 -11   4        0.42       -2.59      4.80 o 
  -4 -11   4        6.51        6.75      6.87 o 
  -3 -11   4       76.52       91.19      7.37 o 
  -2 -11   4      334.73      373.60     15.01 o 
  -1 -11   4        5.78        9.91      3.84 o 
   0 -11   4       49.96       47.79      4.99 o 
   1 -11   4        1.71        0.10      3.33 o 
   2 -11   4      113.20       99.10      6.87 o 
   3 -11   4      948.30      890.51     24.00 o 
   4 -11   4      540.60      539.43     24.10 o 
   5 -11   4       28.11       24.43      3.05 o 
   6 -11   4       25.52       29.77      3.80 o 
   7 -11   4       45.22       49.82      4.51 o 
   8 -11   4      465.93      490.64     16.33 o 
  -7 -10   4       14.28       10.35      2.86 o 
  -6 -10   4       71.04       62.19      5.34 o 
  -5 -10   4       10.42        4.18      2.52 o 
  -4 -10   4       72.04       66.23      6.57 o 
  -3 -10   4      380.65      408.16     16.11 o 
  -2 -10   4       91.27       92.49      8.19 o 
  -1 -10   4      848.51      908.86     20.74 o 
   0 -10   4      485.32      438.98     14.49 o 
   1 -10   4      491.27      493.46     15.41 o 
   2 -10   4      427.85      461.65     14.80 o 
   3 -10   4        7.68        7.39      3.15 o 
   4 -10   4      284.26      275.41     10.48 o 
   5 -10   4      248.02      247.91     11.69 o 
   6 -10   4      213.22      187.81      9.47 o 
   7 -10   4        0.75       -1.14      4.28 o 
   8 -10   4        0.24        1.13      4.47 o 
   9 -10   4       58.97       62.24      6.64 o 
  10 -10   4       94.93       94.14      6.07 o 
  -9  -9   4      361.71      371.10     11.78 o 
  -8  -9   4      357.75      337.91     50.64 o 
  -7  -9   4        5.39        6.71      2.31 o 
  -6  -9   4       13.14       13.72      3.28 o 
  -5  -9   4       12.86       13.53      4.15 o 
  -4  -9   4      953.06      960.23     36.01 o 
  -3  -9   4        0.17       -5.31      6.18 o 
  -2  -9   4       32.70       26.95      3.93 o 
  -1  -9   4      910.97      913.89     19.50 o 
   0  -9   4        4.89        4.77      3.02 o 
   1  -9   4      725.65      735.01     17.56 o 
   2  -9   4      176.68      178.53      9.60 o 
   3  -9   4     1826.11     1730.01     32.31 o 
   4  -9   4       55.91       46.01      4.92 o 
   5  -9   4      118.54      121.15      7.36 o 
   6  -9   4        7.26        8.51      3.45 o 
   7  -9   4        2.95       -0.41      3.30 o 
   8  -9   4        1.91        3.37      2.32 o 
   9  -9   4       86.44      112.88      6.84 o 
  10  -9   4       10.74       16.81      4.18 o 
 -10  -8   4        0.11        1.15      1.71 o 
  -9  -8   4       69.65       83.64      7.46 o 
  -8  -8   4        7.09        7.28      3.69 o 
  -7  -8   4        0.80        1.04      4.38 o 
  -6  -8   4      543.64      588.20     17.93 o 
  -5  -8   4       74.84       71.56      6.66 o 
  -4  -8   4      562.01      576.51     17.56 o 
  -3  -8   4     1961.39     1957.10     45.67 o 
  -2  -8   4      241.36      258.59     12.51 o 
  -1  -8   4        0.17       -1.07      3.25 o 
   0  -8   4      259.72      265.93      9.91 o 
   1  -8   4       21.23       30.56      3.95 o 
   2  -8   4       52.40       65.89      5.14 o 
   3  -8   4      524.21      550.73     13.73 o 
   4  -8   4      384.76      366.60     10.34 o 
   5  -8   4      153.63      138.65      7.74 o 
   6  -8   4        0.18        0.53      2.51 o 
   7  -8   4       12.24       10.92      2.81 o 
   8  -8   4       43.23       50.67      4.99 o 
   9  -8   4      112.86      103.50      7.54 o 
  10  -8   4        4.31        5.90      2.82 o 
  11  -8   4      153.95      171.17      6.83 o 
 -11  -7   4       17.92       16.43      2.37 o 
 -10  -7   4        0.20       -1.84      2.48 o 
  -9  -7   4      132.60      135.50     11.16 o 
  -8  -7   4      197.38      235.13     16.19 o 
  -7  -7   4      267.35      273.80     18.46 o 
  -6  -7   4      268.49      248.88     12.17 o 
  -5  -7   4      936.96      922.27     22.12 o 
  -4  -7   4      329.27      308.00     12.36 o 
  -3  -7   4       78.05       72.65      8.82 o 
  -2  -7   4        3.78        4.06      5.95 o 
  -1  -7   4      660.84      609.22     44.90 o 
   0  -7   4      155.44      169.18     23.53 o 
   1  -7   4      225.48      237.07     27.27 o 
   2  -7   4        7.46        5.57      4.82 o 
   3  -7   4      537.30      582.40     32.29 o 
   4  -7   4       93.59      105.08      7.24 o 
   5  -7   4       50.60       49.69      3.87 o 
   6  -7   4       68.15       58.32      4.26 o 
   7  -7   4      149.43      139.83      7.81 o 
   8  -7   4      273.71      288.47     11.02 o 
   9  -7   4      165.71      164.75     10.09 o 
  10  -7   4       89.68      101.86      5.62 o 
  11  -7   4       11.59        8.81      2.60 o 
  12  -7   4        2.71        3.54      2.34 o 
 -11  -6   4        0.01       -0.07      2.09 o 
 -10  -6   4      263.13      311.30     15.95 o 
  -9  -6   4       13.25       21.92      6.92 o 
  -8  -6   4      479.42      505.59     25.63 o 
  -7  -6   4      861.33      896.41     35.41 o 
  -6  -6   4       99.45      105.27     10.95 o 
  -5  -6   4       52.18       46.80      5.47 o 
  -4  -6   4     1080.16     1069.75     63.60 o 
  -3  -6   4     1622.53     1770.50     78.52 o 
  -2  -6   4      158.92      170.42     23.00 o 
  -1  -6   4        0.13       -0.28      5.46 o 
   0  -6   4      343.49      376.73     22.30 o 
   1  -6   4      259.22      299.52     20.49 o 
   2  -6   4       93.43       85.25     11.60 o 
   3  -6   4      767.16      804.47     35.56 o 
   4  -6   4        1.81        2.84      9.16 o 
   5  -6   4      364.15      307.75     37.13 o 
   6  -6   4       54.48       56.44      4.79 o 
   7  -6   4      113.06      108.14      6.67 o 
   8  -6   4       55.54       61.42      4.46 o 
   9  -6   4       29.38       33.22      4.19 o 
  10  -6   4      118.89      137.60      7.15 o 
  11  -6   4       19.96       19.09      2.82 o 
  12  -6   4       44.83       48.71      4.12 o 
 -11  -5   4      255.59      284.18      9.47 o 
 -10  -5   4       94.85      113.98      7.72 o 
  -9  -5   4     1026.41     1167.31     50.92 o 
  -8  -5   4       91.70      104.69     13.05 o 
  -7  -5   4        7.94        5.92      3.53 o 
  -6  -5   4      279.75      267.95     14.74 o 
  -5  -5   4      293.63      293.44     23.03 o 
  -4  -5   4     1225.49     1400.64     69.71 o 
  -3  -5   4      419.49      467.74     37.72 o 
  -2  -5   4        6.17        3.43      5.78 o 
  -1  -5   4      463.12      452.70     22.49 o 
   0  -5   4      132.20      146.85     12.95 o 
   1  -5   4      294.09      335.99     19.89 o 
   2  -5   4     1203.13     1251.28     39.42 o 
   3  -5   4     1280.62     1346.78     42.76 o 
   4  -5   4       60.39       48.96     14.48 o 
   5  -5   4      115.54       89.74     20.74 o 
   6  -5   4        1.08       -5.22     11.92 o 
   7  -5   4      269.24      284.38     12.61 o 
   8  -5   4       24.35       24.73      4.80 o 
   9  -5   4      340.30      317.50     11.42 o 
  10  -5   4        8.07        5.71      2.59 o 
  11  -5   4      131.73      151.06      7.01 o 
  12  -5   4       96.16      102.23      6.14 o 
  13  -5   4       53.87       53.00      4.70 o 
 -12  -4   4       46.56       52.95      3.89 o 
 -11  -4   4      106.93      121.76      7.06 o 
 -10  -4   4      365.94      440.43     19.40 o 
  -9  -4   4       76.81       90.57      8.22 o 
  -8  -4   4       22.69       25.41      5.28 o 
  -7  -4   4       27.16       24.31      5.24 o 
  -6  -4   4       10.49        7.71      3.87 o 
  -5  -4   4       14.70       13.24     12.00 o 
  -4  -4   4       74.31       90.64     12.07 o 
  -3  -4   4      809.68      932.27     33.67 o 
  -2  -4   4       90.86      103.00      8.02 o 
  -1  -4   4       11.58       20.34      5.65 o 
   0  -4   4      147.31      126.16     10.87 o 
   1  -4   4        8.24        8.85      3.79 o 
   2  -4   4     1765.33     1735.20     42.52 o 
   3  -4   4     2279.52     2426.98     53.62 o 
   4  -4   4       40.96       42.10     13.20 o 
   5  -4   4     1255.27     1355.81     71.65 o 
   6  -4   4      359.07      389.55     40.58 o 
   7  -4   4      263.46      261.31     34.34 o 
   8  -4   4      138.39      163.06      9.17 o 
   9  -4   4        0.25       -2.35      3.48 o 
  10  -4   4       57.00       56.82      6.34 o 
  11  -4   4      280.11      289.74      9.83 o 
  12  -4   4       17.30        9.51      3.16 o 
  13  -4   4       77.61       79.59      5.12 o 
 -12  -3   4       55.24       51.46      3.67 o 
 -11  -3   4        7.01        7.38      2.94 o 
 -10  -3   4      294.58      346.13     27.22 o 
  -9  -3   4        0.19       -0.16      6.43 o 
  -8  -3   4        0.02        1.90      3.42 o 
  -7  -3   4      138.59      134.25      9.86 o 
  -6  -3   4      572.05      551.08     48.08 o 
  -5  -3   4      317.00      317.86     33.68 o 
  -4  -3   4        1.37        2.36      6.44 o 
  -3  -3   4      686.54      707.99     25.85 o 
  -2  -3   4       25.76       31.30      4.38 o 
  -1  -3   4      474.85      477.43     14.38 o 
   0  -3   4        0.25       -0.35      2.38 o 
   1  -3   4       49.09       41.26      5.73 o 
   2  -3   4     1521.06     1590.91     36.45 o 
   3  -3   4     1298.38     1342.22     35.51 o 
   4  -3   4        2.04        7.12      8.29 o 
   5  -3   4      244.31      251.96     28.75 o 
   6  -3   4     1204.01     1076.43     64.21 o 
   7  -3   4       54.93       38.14     14.42 o 
   8  -3   4        4.54        1.78      3.13 o 
   9  -3   4      520.23      521.21     16.41 o 
  10  -3   4       21.37       13.47      6.54 o 
  11  -3   4      186.10      206.22     15.48 o 
  12  -3   4        1.09        1.87      3.79 o 
  13  -3   4       89.57       78.60      4.83 o 
 -12  -2   4       39.96       38.45      6.04 o 
 -11  -2   4       33.93       34.40      4.50 o 
 -10  -2   4       20.22       26.05      4.83 o 
  -9  -2   4       54.48       60.58      8.04 o 
  -8  -2   4        4.55        5.67      5.08 o 
  -7  -2   4       93.21       82.69      9.56 o 
  -6  -2   4      225.39      244.90     32.07 o 
  -5  -2   4       37.86       35.06     13.49 o 
  -4  -2   4      139.86      109.26     18.22 o 
  -3  -2   4     1301.08     1380.56     56.46 o 
  -2  -2   4      231.20      231.78     19.82 o 
  -1  -2   4     3267.67     3439.84     41.20 o 
   0  -2   4       21.38       19.20      2.48 o 
   1  -2   4      920.57      819.71     20.79 o 
   2  -2   4       61.35       73.92      4.94 o 
   3  -2   4      826.39      799.81     19.52 o 
   4  -2   4       48.29       54.40      5.01 o 
   5  -2   4     1275.52     1279.99     33.11 o 
   6  -2   4     2500.83     2609.97     71.13 o 
   7  -2   4       33.04       28.94     11.55 o 
   8  -2   4      841.30      785.88     55.82 o 
   9  -2   4      890.23      849.41     28.28 o 
  10  -2   4      268.66      238.87     17.71 o 
  11  -2   4      337.88      319.02     18.46 o 
  12  -2   4       10.48        9.56      2.83 o 
  13  -2   4        6.98        4.12      1.99 o 
 -13  -1   4       33.24       29.14      3.67 o 
 -12  -1   4       81.49       81.31      8.56 o 
 -11  -1   4        0.08       -0.83      3.87 o 
 -10  -1   4       35.73       45.75      5.86 o 
  -9  -1   4      446.08      481.61     54.03 o 
  -8  -1   4      108.36      103.96     13.21 o 
  -7  -1   4      222.96      221.68     33.53 o 
  -6  -1   4      239.96      213.34     30.25 o 
  -5  -1   4      429.38      383.21     36.74 o 
  -4  -1   4       85.43       87.15     16.66 o 
  -3  -1   4     1178.53     1138.93     50.88 o 
  -2  -1   4       12.10        4.59      4.54 o 
  -1  -1   4      196.88      191.41     15.06 o 
   0  -1   4      183.18      168.01     11.42 o 
   1  -1   4      228.98      218.29      7.81 o 
   2  -1   4      227.12      200.46     10.92 o 
   3  -1   4     1866.20     1762.22     34.56 o 
   4  -1   4      479.79      461.76     15.77 o 
   5  -1   4       94.49       92.84     10.70 o 
   6  -1   4      267.65      293.11     21.04 o 
   7  -1   4      198.90      176.76     17.89 o 
   8  -1   4       31.17       34.95      8.19 o 
   9  -1   4      460.00      453.30     23.35 o 
  10  -1   4       23.38       31.26      8.14 o 
  11  -1   4      234.23      222.81     16.76 o 
  12  -1   4      605.66      590.97     20.03 o 
  13  -1   4      306.22      306.34     15.15 o 
  14  -1   4      437.94      413.80     12.99 o 
 -13   0   4       13.86       10.20      2.35 o 
 -12   0   4      285.66      276.35     19.95 o 
 -11   0   4       22.69       19.93      6.20 o 
 -10   0   4       13.03       17.40      6.54 o 
  -9   0   4      207.38      204.92     17.47 o 
  -8   0   4       94.72       95.91      7.47 o 
  -7   0   4      311.91      297.52     38.52 o 
  -6   0   4       66.64       53.92     17.29 o 
  -5   0   4       28.15       24.54     10.80 o 
  -4   0   4      612.72      629.82     42.31 o 
  -3   0   4     2229.37     2209.61     71.55 o 
  -2   0   4      476.01      443.38     26.82 o 
  -1   0   4      349.92      275.36     17.81 o 
   0   0   4     5078.14     4716.95     79.99 o 
   1   0   4      524.01      493.39     18.59 o 
   2   0   4      160.46      147.07      8.59 o 
   3   0   4      192.35      164.75     10.55 o 
   4   0   4      457.20      448.75     16.13 o 
   5   0   4     2261.09     2136.08     88.68 o 
   6   0   4      198.53      209.32     17.15 o 
   7   0   4       13.99        9.70      5.80 o 
   8   0   4      184.99      145.35     28.68 o 
   9   0   4       27.00       23.95      5.79 o 
  10   0   4      118.19      123.96     13.25 o 
  11   0   4       70.71       72.72     10.17 o 
  12   0   4      537.54      512.30     23.61 o 
  13   0   4        0.97       -1.53      2.79 o 
  14   0   4      191.70      175.30      8.12 o 
 -13   1   4      193.20      175.55      8.33 o 
 -12   1   4      165.88      145.21     10.31 o 
 -11   1   4        3.68        2.83      2.67 o 
 -10   1   4       24.05       31.35      8.00 o 
  -9   1   4      311.24      290.46     20.56 o 
  -8   1   4      155.20      143.30     24.94 o 
  -7   1   4      635.36      629.32     57.27 o 
  -6   1   4     1203.00     1111.24     70.40 o 
  -5   1   4       50.64       46.63     14.36 o 
  -4   1   4       51.64       64.15     14.72 o 
  -3   1   4       16.30       16.90      8.94 o 
  -2   1   4       11.14        6.14      5.86 o 
  -1   1   4     1344.59     1142.98    112.19 o 
   0   1   4      897.70      861.90     28.78 o 
   1   1   4      824.32      545.89    133.09 o 
   2   1   4       81.19       61.83      5.93 o 
   3   1   4      988.43      963.40     25.82 o 
   4   1   4      234.46      225.62     11.72 o 
   5   1   4      151.28      137.38     12.21 o 
   6   1   4       14.04       15.13      5.48 o 
   7   1   4        0.80        8.65     10.09 o 
   8   1   4        2.77       10.70     11.15 o 
   9   1   4     1819.32     1855.35     44.25 o 
  10   1   4        0.80        3.53      6.30 o 
  11   1   4       36.77       34.35      7.77 o 
  12   1   4        0.46        3.09      4.51 o 
  13   1   4      103.10      112.62      9.66 o 
  14   1   4      114.40      117.29      7.08 o 
 -12   2   4      119.59       94.37      5.82 o 
 -11   2   4       33.91       33.08      4.69 o 
 -10   2   4      120.03      130.42     13.29 o 
  -9   2   4       57.24       73.94     10.67 o 
  -8   2   4      146.34      128.68     11.79 o 
  -7   2   4      390.13      367.34     45.11 o 
  -6   2   4        9.22        3.94     11.06 o 
  -5   2   4      454.37      441.42     41.20 o 
  -4   2   4       22.57       26.19     11.08 o 
  -3   2   4       13.56        4.59      6.90 o 
  -2   2   4     1015.03      994.70     41.07 o 
  -1   2   4     7090.97     6323.23    109.88 o 
   0   2   4      266.71      254.40      9.98 o 
   1   2   4      362.63      337.55     10.91 o 
   2   2   4     2657.31     2672.73     31.12 o 
   3   2   4        0.18        6.59      3.03 o 
   4   2   4      485.05      454.70     18.90 o 
   5   2   4      431.68      429.34     20.27 o 
   6   2   4     1421.14     1369.72     70.87 o 
   7   2   4       28.10       30.38     13.94 o 
   8   2   4       95.84       88.24     15.72 o 
   9   2   4       11.30       15.00      6.02 o 
  10   2   4       51.52       61.69      9.64 o 
  11   2   4      139.31      147.68     15.03 o 
  12   2   4      393.92      419.25     14.75 o 
  13   2   4       57.42       48.96      6.55 o 
  14   2   4      343.18      351.14     12.13 o 
 -12   3   4       41.18       42.03      6.21 o 
 -11   3   4       40.58       33.39      4.42 o 
 -10   3   4       27.79       30.74      6.32 o 
  -9   3   4      199.50      201.57     15.93 o 
  -8   3   4       51.69       49.61      7.35 o 
  -7   3   4      711.78      680.60     63.63 o 
  -6   3   4      210.29      173.50     30.54 o 
  -5   3   4      324.80      361.50     39.24 o 
  -4   3   4     4178.06     4222.00    122.75 o 
  -3   3   4     5153.36     5264.84    123.72 o 
  -2   3   4       61.18       50.23     10.96 o 
  -1   3   4     3492.69     3437.87     51.18 o 
   0   3   4       19.85       31.40      4.21 o 
   1   3   4       89.31       98.27      7.07 o 
   2   3   4     3148.02     2990.95     34.56 o 
   3   3   4       59.38       50.93      4.50 o 
   4   3   4      298.60      281.90     26.03 o 
   5   3   4       91.45       95.63     18.12 o 
   6   3   4       17.58       35.96     12.08 o 
   7   3   4      348.68      334.39     40.32 o 
   8   3   4        0.11       11.45     10.49 o 
   9   3   4      408.24      424.70     14.98 o 
  10   3   4      156.02      145.88     13.40 o 
  11   3   4        0.65       11.12      6.51 o 
  12   3   4        0.55        2.65      3.13 o 
  13   3   4        8.40        5.71      3.14 o 
 -12   4   4       28.34       30.05      4.89 o 
 -11   4   4      125.92      125.69     11.12 o 
 -10   4   4      401.56      415.87     14.98 o 
  -9   4   4       25.49       20.21      4.38 o 
  -8   4   4      207.61      187.54     10.55 o 
  -7   4   4     1268.60     1231.32     89.67 o 
  -6   4   4     1745.36     1749.21     99.83 o 
  -5   4   4      102.44      120.75     24.89 o 
  -4   4   4       52.47       55.61     15.24 o 
  -3   4   4      153.10      141.16     20.92 o 
  -2   4   4      249.00      263.53     15.85 o 
  -1   4   4      624.60      618.42     21.38 o 
   0   4   4     6144.42     6064.32     73.59 o 
   1   4   4        0.06       -0.38      2.36 o 
   2   4   4      749.25      722.44     23.21 o 
   3   4   4      203.10      251.32     15.18 o 
   4   4   4       61.07       51.17      8.14 o 
   5   4   4      320.09      305.00     20.88 o 
   6   4   4       40.45       14.80      9.08 o 
   7   4   4      113.27      109.76     23.81 o 
   8   4   4       95.42       91.94     11.68 o 
   9   4   4      342.09      337.33     12.92 o 
  10   4   4      289.61      293.26     13.19 o 
  11   4   4      138.67      151.11     14.53 o 
  12   4   4       13.00       10.78      3.73 o 
  13   4   4       47.91       50.33      3.89 o 
 -12   5   4       71.44       59.82      7.63 o 
 -11   5   4       21.38       24.62      5.49 o 
 -10   5   4      151.34      153.91     13.78 o 
  -9   5   4      118.54      117.93      6.94 o 
  -8   5   4       21.05       16.00      3.54 o 
  -7   5   4      241.41      227.77      9.50 o 
  -6   5   4       14.33       20.63     12.97 o 
  -5   5   4      630.13      664.55     59.69 o 
  -4   5   4     1618.95     1840.70     89.09 o 
  -3   5   4     3144.41     3844.07    116.22 o 
  -2   5   4        2.01       -1.16      3.93 o 
  -1   5   4     1073.09     1158.68     32.26 o 
   0   5   4      806.31      819.68     25.24 o 
   1   5   4     1408.40     1416.74     33.98 o 
   2   5   4      237.14      249.86     14.89 o 
   3   5   4       64.89       42.10      7.23 o 
   4   5   4      107.73      107.67     12.20 o 
   5   5   4        7.29        3.61      4.02 o 
   6   5   4       16.75       24.98      8.05 o 
   7   5   4      618.39      643.34     37.37 o 
   8   5   4     1349.84     1434.10     36.53 o 
   9   5   4      962.12      995.71     38.91 o 
  10   5   4       83.44       77.61      7.99 o 
  11   5   4       10.00       14.90      6.07 o 
  12   5   4       46.48       54.26      5.23 o 
  13   5   4        3.56        5.24      5.28 o 
 -12   6   4       30.05       31.57      4.30 o 
 -11   6   4       60.53       51.09      4.48 o 
 -10   6   4       27.37       24.80      4.15 o 
  -9   6   4       17.17       17.22      3.45 o 
  -8   6   4        0.00       -0.25      2.85 o 
  -7   6   4      192.96      217.75      9.47 o 
  -6   6   4     1185.55     1275.46     23.58 o 
  -5   6   4        2.30        3.28      9.98 o 
  -4   6   4      456.52      502.32     49.72 o 
  -3   6   4      382.29      475.92     42.54 o 
  -2   6   4      395.92      378.56     30.23 o 
  -1   6   4      814.32      818.58     29.54 o 
   0   6   4      113.07      152.57     12.00 o 
   1   6   4      746.55      758.73     26.69 o 
   2   6   4     1562.84     1565.79     45.28 o 
   3   6   4       15.99        3.42      3.75 o 
   4   6   4        3.08        1.32      3.72 o 
   5   6   4      737.90      851.72     38.14 o 
   6   6   4      649.12      677.46     36.60 o 
   7   6   4      606.49      649.03     23.75 o 
   8   6   4       48.14       44.28     10.75 o 
   9   6   4       92.20       95.36      8.37 o 
  10   6   4      150.95      138.23     21.17 o 
  11   6   4      125.51      137.69      8.76 o 
  12   6   4       36.48       22.55      3.09 o 
  13   6   4       43.07       37.91      3.61 o 
 -12   7   4      179.49      191.25      7.96 o 
 -11   7   4       53.53       75.20      7.62 o 
 -10   7   4        7.11        7.05      2.13 o 
  -9   7   4      784.94      836.05     17.62 o 
  -8   7   4       28.64       24.10      4.08 o 
  -7   7   4        5.34        2.19      3.12 o 
  -6   7   4        5.56        4.66      2.71 o 
  -5   7   4       12.05       11.98      2.81 o 
  -4   7   4      334.18      338.21     44.93 o 
  -3   7   4     1249.94     1488.35    123.69 o 
  -2   7   4        2.60        0.13      5.01 o 
  -1   7   4      135.70      131.97     12.77 o 
   0   7   4       81.14       92.51     10.25 o 
   1   7   4       22.69       22.00      5.07 o 
   2   7   4        2.43        1.50      3.56 o 
   3   7   4     3264.84     3682.51     73.65 o 
   4   7   4      411.15      432.90     26.10 o 
   5   7   4       54.12       33.03      8.62 o 
   6   7   4      276.29      331.61     14.47 o 
   7   7   4        8.06        7.14      5.62 o 
   8   7   4      400.66      392.18     42.62 o 
   9   7   4       96.42      102.07     13.21 o 
  10   7   4        5.87        2.51      5.46 o 
  11   7   4       24.13       26.26      3.58 o 
  12   7   4      233.46      209.35     11.02 o 
 -11   8   4        1.57        6.02      2.62 o 
 -10   8   4      131.83      133.38      7.19 o 
  -9   8   4      356.74      405.57     14.73 o 
  -8   8   4       18.58       19.94      4.67 o 
  -7   8   4        3.41        7.03      3.71 o 
  -6   8   4     1184.52     1209.07     20.70 o 
  -5   8   4      248.82      238.71      8.80 o 
  -4   8   4      897.42      911.73     16.96 o 
  -3   8   4        0.82        7.66      6.50 o 
  -2   8   4       75.15       70.70     11.59 o 
  -1   8   4       31.92       36.66     12.04 o 
   0   8   4      502.02      516.80     40.31 o 
   1   8   4       56.08       75.52     16.22 o 
   2   8   4      514.20      514.99     26.12 o 
   3   8   4      532.62      602.45     29.77 o 
   4   8   4       41.36       47.23      9.24 o 
   5   8   4       56.70       50.37      5.76 o 
   6   8   4       35.90       42.83      6.07 o 
   7   8   4       15.47        9.81      9.38 o 
   8   8   4       14.96       17.74      8.08 o 
   9   8   4      168.39      150.06     15.00 o 
  10   8   4       71.30       67.33      9.32 o 
  11   8   4        1.86       -3.94      3.94 o 
  12   8   4       63.36       55.54      4.42 o 
 -11   9   4       16.36       13.69      2.33 o 
 -10   9   4        6.29        5.70      4.19 o 
  -9   9   4      335.63      372.79     13.04 o 
  -8   9   4       94.21      106.56      8.24 o 
  -7   9   4      672.50      710.67     21.50 o 
  -6   9   4      378.58      377.61     13.08 o 
  -5   9   4       31.67       25.17      3.32 o 
  -4   9   4        1.56        1.76      2.56 o 
  -3   9   4     2900.81     2802.39     30.89 o 
  -2   9   4       46.64       53.51      4.94 o 
  -1   9   4      144.19      144.76      8.58 o 
   0   9   4       61.47       80.48     17.73 o 
   1   9   4       82.25       86.50     18.04 o 
   2   9   4       88.31       77.99      6.46 o 
   3   9   4      345.54      391.77     15.02 o 
   4   9   4        9.78        7.85      3.73 o 
   5   9   4      121.25      111.33      9.63 o 
   6   9   4        6.88        4.24      4.98 o 
   7   9   4      195.46      149.55     18.42 o 
   8   9   4      267.88      250.11     19.07 o 
   9   9   4       38.08       28.11      6.87 o 
  10   9   4       55.11       54.38      6.89 o 
  11   9   4       57.21       53.77      5.07 o 
 -10  10   4       66.75       63.72      5.11 o 
  -9  10   4       78.33       72.79      5.17 o 
  -8  10   4       88.28       91.85      6.94 o 
  -7  10   4       26.57       30.86      5.05 o 
  -6  10   4     1813.88     1939.68     30.04 o 
  -5  10   4       13.10       14.19      3.04 o 
  -4  10   4       15.12       16.49      2.97 o 
  -3  10   4      319.98      345.83     10.65 o 
  -2  10   4       17.22       10.57      2.60 o 
  -1  10   4       86.38       93.90      9.05 o 
   0  10   4      679.40      655.82     19.31 o 
   1  10   4       75.25       70.05      5.51 o 
   2  10   4        0.76       -1.14      4.48 o 
   3  10   4      525.98      594.69     29.27 o 
   4  10   4       44.69       33.37      5.76 o 
   5  10   4       54.43       37.87      8.84 o 
   6  10   4       11.00        2.42      3.93 o 
   7  10   4        1.47        2.62      4.88 o 
   8  10   4       28.51       39.86      6.78 o 
   9  10   4        0.01       -4.10      4.10 o 
  10  10   4      203.39      188.01      6.74 o 
  -9  11   4      247.65      259.16     10.64 o 
  -8  11   4       42.55       42.97      4.12 o 
  -7  11   4       15.79       22.01      5.49 o 
  -6  11   4       12.18        8.74      2.69 o 
  -5  11   4      299.87      317.44      9.70 o 
  -4  11   4        2.17        3.03      2.24 o 
  -3  11   4     2355.56     2325.19     28.97 o 
  -2  11   4       13.03       13.95      2.77 o 
  -1  11   4      497.41      489.58     18.19 o 
   0  11   4      441.66      440.34     17.10 o 
   1  11   4      480.01      502.08     19.18 o 
   2  11   4       42.21       34.51      6.40 o 
   3  11   4      240.58      287.79     14.58 o 
   4  11   4       22.63       10.46      7.25 o 
   5  11   4       76.42       65.43      9.10 o 
   7  11   4      410.43      402.88     23.13 o 
   8  11   4        3.98        5.84      4.86 o 
   9  11   4      182.95      182.00     10.78 o 
  -8  12   4      173.48      171.70      8.06 o 
  -7  12   4       39.93       44.66      7.26 o 
  -6  12   4      270.38      281.48     10.54 o 
  -5  12   4        3.01        6.13      1.94 o 
  -4  12   4      252.23      291.55      8.80 o 
  -3  12   4        0.42       -1.01      2.11 o 
  -2  12   4      383.60      417.19     12.83 o 
  -1  12   4       41.70       39.55      4.30 o 
   0  12   4      926.95      992.77     40.57 o 
   1  12   4        1.13        2.14      3.02 o 
   2  12   4       53.45       62.72      6.81 o 
   3  12   4      171.66      194.36     10.99 o 
   4  12   4      464.34      492.52     25.60 o 
   5  12   4       38.45       43.24      8.72 o 
   6  12   4      112.96      113.41     12.01 o 
   7  12   4       16.99       25.16      6.04 o 
   8  12   4       89.90      102.70      7.99 o 
  -6  13   4      114.54      127.87      7.45 o 
  -5  13   4      207.25      229.20      8.35 o 
  -4  13   4      243.77      267.02      8.36 o 
  -3  13   4        3.79        8.05      2.16 o 
  -2  13   4        0.65        0.84      1.84 o 
  -1  13   4        2.60        1.24      4.96 o 
   0  13   4        0.59       -0.73      4.41 o 
   1  13   4        6.91        3.66      2.72 o 
   2  13   4        2.65        3.16      2.68 o 
   3  13   4        0.54        0.76      2.44 o 
   4  13   4       24.82       14.27      4.79 o 
   5  13   4        3.87        7.29      3.94 o 
   6  13   4      145.00      146.44     10.16 o 
   7  13   4       11.09        7.54      2.84 o 
  -4  14   4       35.91       46.07      5.04 o 
  -3  14   4        0.39        2.61      2.78 o 
  -2  14   4       11.15        3.48      3.12 o 
  -1  14   4        6.89       10.61      4.19 o 
   0  14   4      139.89      138.65     11.36 o 
   1  14   4        8.12        3.48      3.06 o 
   2  14   4       13.84       11.27      3.31 o 
   3  14   4       50.49       48.30      5.76 o 
   4  14   4       34.05       40.64      5.14 o 
   5  14   4       30.88       50.00      5.09 o 
  -2  15   4       42.82       38.43      4.13 o 
  -1  15   4       11.27        8.93      2.54 o 
   0  15   4       53.80       45.23      4.70 o 
  -2 -13   5        6.50        3.61      2.26 o 
  -1 -13   5       95.51      100.73      7.64 o 
   0 -13   5        2.34       -1.79      2.88 o 
   1 -13   5        1.11       -0.32      2.86 o 
   2 -13   5      205.61      205.74     10.74 o 
   3 -13   5        9.40        6.24      3.77 o 
   4 -13   5        0.08       -2.27      2.27 o 
  -4 -12   5       79.22       76.16      4.49 o 
  -3 -12   5        9.47        5.09      2.04 o 
  -2 -12   5      146.34      147.23      7.81 o 
  -1 -12   5       12.81       10.23      2.90 o 
   0 -12   5       27.16       19.66      3.82 o 
   1 -12   5        2.80        3.22      3.98 o 
   2 -12   5      116.79      113.02     10.58 o 
   3 -12   5       77.76       71.06      8.21 o 
   4 -12   5      507.30      515.18     16.28 o 
   5 -12   5      308.61      267.62     35.32 o 
   6 -12   5        1.45       -0.51      2.22 o 
  -6 -11   5      325.86      251.26      9.87 o 
  -5 -11   5      605.76      596.17     32.88 o 
  -4 -11   5        0.17        3.04      2.77 o 
  -3 -11   5      260.39      281.00     11.86 o 
  -2 -11   5        1.53       -0.72      3.55 o 
  -1 -11   5      732.52      708.10     20.68 o 
   0 -11   5        5.95        6.29      3.87 o 
   1 -11   5       85.63       91.43      7.94 o 
   2 -11   5      213.41      244.28     12.36 o 
   3 -11   5        0.02       -2.85      5.59 o 
   4 -11   5       51.54       46.71      7.38 o 
   5 -11   5      117.77      112.17      7.56 o 
   6 -11   5      253.87      270.52     10.02 o 
   7 -11   5       62.83       72.99      4.90 o 
   8 -11   5      477.81      526.75     15.18 o 
  -7 -10   5       63.92       56.07      5.16 o 
  -6 -10   5       22.11       20.99      3.05 o 
  -5 -10   5       15.98       14.20      3.41 o 
  -4 -10   5      266.48      293.58     12.68 o 
  -3 -10   5      408.22      410.22     15.73 o 
  -2 -10   5      266.93      261.92     13.07 o 
  -1 -10   5       65.62       61.22      7.04 o 
   0 -10   5      683.95      736.82     22.55 o 
   1 -10   5      442.71      480.39     15.05 o 
   2 -10   5       24.42       31.48      4.51 o 
   3 -10   5       55.92       78.30      6.36 o 
   4 -10   5      112.31      100.77     11.84 o 
   5 -10   5      189.03      176.64      9.79 o 
   6 -10   5      355.71      329.14     10.63 o 
   7 -10   5        1.76        3.25      2.60 o 
   8 -10   5        3.27        3.94      3.65 o 
   9 -10   5        3.01        4.60      2.93 o 
  -8  -9   5        0.55        0.48      1.30 o 
  -7  -9   5       12.92       10.15      3.30 o 
  -6  -9   5       84.11       91.22      6.04 o 
  -5  -9   5       37.63       30.23      4.10 o 
  -4  -9   5       21.20        4.39      4.75 o 
  -3  -9   5      135.19      123.75     13.04 o 
  -2  -9   5      155.32      164.25     10.90 o 
  -1  -9   5      574.13      571.09     16.31 o 
   0  -9   5       24.76       22.56      3.79 o 
   1  -9   5      398.33      424.67     14.19 o 
   2  -9   5       31.87       33.50      4.58 o 
   3  -9   5        8.39        1.49      2.91 o 
   4  -9   5       37.08       31.32      4.15 o 
   5  -9   5      361.40      356.80     14.98 o 
   6  -9   5      186.77      181.21      8.64 o 
   7  -9   5      411.36      435.06     12.15 o 
   8  -9   5       42.27       48.09      4.09 o 
   9  -9   5       14.14       15.15      2.89 o 
  10  -9   5      124.58      122.02      8.72 o 
  -9  -8   5      189.39      194.07     10.11 o 
  -8  -8   5       62.16       73.87      7.42 o 
  -7  -8   5       21.81       17.49      4.92 o 
  -6  -8   5       37.44       40.78      4.93 o 
  -5  -8   5      101.92      104.34      7.64 o 
  -4  -8   5      465.33      452.41     15.33 o 
  -3  -8   5        4.39       10.73      5.20 o 
  -2  -8   5      204.41      177.04     13.28 o 
  -1  -8   5     2506.67     2643.63     59.80 o 
   0  -8   5     1111.45     1187.84     21.96 o 
   1  -8   5      216.62      219.22      9.19 o 
   2  -8   5      840.80      834.91     19.37 o 
   3  -8   5     1566.94     1515.16     26.62 o 
   4  -8   5     1249.61     1208.02     20.20 o 
   5  -8   5      349.90      347.16     12.45 o 
   6  -8   5      197.40      164.90      7.97 o 
   7  -8   5      228.76      237.06     10.23 o 
   8  -8   5      119.37      123.48      6.91 o 
   9  -8   5      137.33      150.72      8.67 o 
  10  -8   5       77.24       83.20      5.87 o 
  11  -8   5       81.16       67.08      6.03 o 
 -10  -7   5       21.34       23.63      3.75 o 
  -9  -7   5      279.10      295.22     15.12 o 
  -8  -7   5      111.57      138.73     11.69 o 
  -7  -7   5        0.32        8.69      5.19 o 
  -6  -7   5      291.71      330.68     19.29 o 
  -5  -7   5       10.86       19.92      4.08 o 
  -4  -7   5      270.20      286.58     11.61 o 
  -3  -7   5      335.20      315.21     16.87 o 
  -2  -7   5       62.26       51.09      7.01 o 
  -1  -7   5      574.41      596.97     44.33 o 
   0  -7   5        9.88       18.48      8.02 o 
   1  -7   5        4.60        0.92      5.54 o 
   2  -7   5      516.67      507.18     36.83 o 
   3  -7   5       52.86       56.44      4.37 o 
   4  -7   5      200.78      199.98      7.52 o 
   5  -7   5      227.56      232.18      9.66 o 
   6  -7   5     3711.08     3534.88     77.31 o 
   7  -7   5      962.85      931.92     19.83 o 
   8  -7   5      454.14      455.88     13.54 o 
   9  -7   5       18.96       18.91      4.21 o 
  10  -7   5        2.98        1.33      3.38 o 
  11  -7   5       26.03       24.91      3.41 o 
  12  -7   5        0.41       -2.65      2.65 o 
 -11  -6   5      195.49      207.66      8.72 o 
 -10  -6   5      246.95      305.97     14.48 o 
  -9  -6   5       48.44       62.41      8.74 o 
  -8  -6   5        0.57        5.12      5.60 o 
  -7  -6   5      216.17      206.86     16.64 o 
  -6  -6   5      291.77      281.50     18.57 o 
  -5  -6   5      408.00      384.50     18.41 o 
  -4  -6   5      795.13      758.32     24.37 o 
  -3  -6   5        0.10        2.63      8.06 o 
  -2  -6   5      113.55      111.58     19.16 o 
  -1  -6   5       65.57       94.13     16.34 o 
   0  -6   5       57.34       87.82     11.34 o 
   1  -6   5        1.20       -0.07      4.88 o 
   2  -6   5     1145.02     1333.05     73.39 o 
   3  -6   5     1351.25     1495.00    108.93 o 
   4  -6   5      339.97      319.90     38.26 o 
   5  -6   5      579.74      567.70     26.27 o 
   6  -6   5        6.15        6.17      2.75 o 
   7  -6   5        2.34        1.52      2.57 o 
   8  -6   5      140.29      141.87      7.95 o 
   9  -6   5      139.37      131.25      9.40 o 
  10  -6   5       16.16       14.44      3.86 o 
  11  -6   5        3.20       -1.40      2.76 o 
  12  -6   5       85.48       78.29      8.07 o 
 -11  -5   5       30.79       34.48      2.99 o 
 -10  -5   5      449.76      490.29     30.70 o 
  -9  -5   5       57.42       60.09      9.64 o 
  -8  -5   5      604.92      688.68     39.20 o 
  -7  -5   5     1404.55     1420.13     38.75 o 
  -6  -5   5      197.87      213.00     17.89 o 
  -5  -5   5        0.12        3.84      9.04 o 
  -4  -5   5      288.46      287.31     31.65 o 
  -3  -5   5      369.46      447.62     37.38 o 
  -2  -5   5      222.56      290.64     28.35 o 
  -1  -5   5     1469.70     1528.21     71.67 o 
   0  -5   5      132.52      158.25     14.02 o 
   1  -5   5        3.30       -0.62      3.98 o 
   2  -5   5      728.33      836.53     32.80 o 
   3  -5   5      478.62      529.12     26.65 o 
   4  -5   5        1.01        3.71      8.57 o 
   5  -5   5      681.95      718.50     56.52 o 
   6  -5   5       37.04       36.60     15.37 o 
   7  -5   5        2.85       -1.43      2.85 o 
   8  -5   5      137.30      133.09     14.20 o 
   9  -5   5      370.87      373.35     12.22 o 
  10  -5   5       13.12       12.06      3.05 o 
  11  -5   5        0.35        2.23      2.04 o 
  12  -5   5       35.36       42.93      3.46 o 
  13  -5   5        3.46        3.70      2.15 o 
 -11  -4   5      301.55      317.87     10.37 o 
 -10  -4   5        4.87        5.97      2.73 o 
  -9  -4   5      106.57      125.63     16.02 o 
  -8  -4   5        0.42       -3.41      3.41 o 
  -7  -4   5       14.10       11.87      3.50 o 
  -6  -4   5      264.40      268.36     11.48 o 
  -5  -4   5        0.49        2.00      4.70 o 
  -4  -4   5      311.18      289.45     20.83 o 
  -3  -4   5      214.85      224.19     16.44 o 
  -2  -4   5      246.87      262.99     17.03 o 
  -1  -4   5     3641.76     4082.16     69.95 o 
   0  -4   5     6139.06     7228.87     97.67 o 
   1  -4   5      912.23      947.63     30.83 o 
   2  -4   5     1372.92     1460.83     39.49 o 
   3  -4   5      449.84      486.05     23.27 o 
   4  -4   5        0.55        1.58      8.35 o 
   5  -4   5       35.95       25.90     12.44 o 
   6  -4   5      259.46      245.24     33.76 o 
   7  -4   5        3.97        2.15      4.26 o 
   8  -4   5       63.99       46.91      4.91 o 
   9  -4   5      103.81       94.47      7.99 o 
  10  -4   5       22.43       20.40      4.36 o 
  11  -4   5       55.89       60.75      4.78 o 
  12  -4   5      215.68      215.77      9.20 o 
  13  -4   5       15.86       12.43      3.49 o 
 -12  -3   5      297.53      335.58     13.37 o 
 -11  -3   5      240.06      258.24     10.12 o 
 -10  -3   5      588.66      669.49     43.26 o 
  -9  -3   5      119.58      146.09     19.90 o 
  -8  -3   5       95.19       94.26      8.52 o 
  -7  -3   5      333.61      338.29     20.05 o 
  -6  -3   5      164.33      174.62     27.57 o 
  -5  -3   5      123.47      112.70     20.43 o 
  -4  -3   5      715.88      793.37     49.03 o 
  -3  -3   5      283.26      377.61     16.64 o 
  -2  -3   5      345.54      402.53     15.70 o 
  -1  -3   5     2263.59     2307.40     35.15 o 
   0  -3   5      180.78      205.62     12.77 o 
   1  -3   5       97.61       95.78      8.77 o 
   2  -3   5      301.24      296.64     15.58 o 
   3  -3   5     1359.48     1470.91     65.30 o 
   4  -3   5      294.73      290.65     30.29 o 
   5  -3   5     1352.66     1395.05     69.99 o 
   6  -3   5     1462.58     1400.39     74.66 o 
   7  -3   5      154.84      143.03     25.71 o 
   8  -3   5     1131.35     1097.13     22.38 o 
   9  -3   5      119.14      122.16      8.81 o 
  10  -3   5       21.62       18.08      5.16 o 
  11  -3   5       28.34       34.98      7.88 o 
  12  -3   5       64.48       65.70      5.76 o 
  13  -3   5       17.14       15.59      2.73 o 
 -12  -2   5        1.06       -2.09      2.93 o 
 -11  -2   5       13.24        9.35      2.74 o 
 -10  -2   5      195.03      218.08     11.27 o 
  -9  -2   5       55.48       65.02      9.87 o 
  -8  -2   5      108.73      120.81      9.50 o 
  -7  -2   5       38.53       34.29      5.48 o 
  -6  -2   5      210.55      232.22     31.94 o 
  -5  -2   5       16.68        8.64      8.43 o 
  -4  -2   5     1684.23     1623.42     70.74 o 
  -3  -2   5       86.28       72.35     14.23 o 
  -2  -2   5        0.08       -2.24      5.19 o 
  -1  -2   5      747.24      832.28     19.70 o 
   0  -2   5     3417.46     3470.82     45.36 o 
   1  -2   5      111.42       87.53      7.04 o 
   2  -2   5      456.48      463.76     11.91 o 
   3  -2   5     1599.80     1704.28     30.91 o 
   4  -2   5        8.26        5.15      2.50 o 
   5  -2   5       49.67       43.89     13.13 o 
   6  -2   5     1084.17      962.57     58.88 o 
   7  -2   5       39.28       33.70     13.40 o 
   8  -2   5      882.54      851.48     27.14 o 
   9  -2   5      312.72      310.50     12.52 o 
  10  -2   5        4.53        1.89      5.43 o 
  11  -2   5      131.29      142.67     12.24 o 
  12  -2   5       24.89       28.76      4.10 o 
  13  -2   5       28.79       25.88      2.39 o 
 -12  -1   5      199.54      210.05     12.64 o 
 -11  -1   5       31.07       35.87      7.30 o 
 -10  -1   5       61.19       77.65      6.99 o 
  -9  -1   5      106.62      118.64      9.13 o 
  -8  -1   5      295.88      315.55     14.18 o 
  -7  -1   5     1062.75     1096.30     50.07 o 
  -6  -1   5       33.43       30.18     12.97 o 
  -5  -1   5       32.77       34.29     11.90 o 
  -4  -1   5      395.23      438.09     36.34 o 
  -3  -1   5     1593.93     1443.43     59.42 o 
  -2  -1   5      573.19      551.71     31.53 o 
  -1  -1   5      427.05      406.20     23.07 o 
   0  -1   5       69.15       70.04      4.48 o 
   1  -1   5      339.48      303.93      9.38 o 
   2  -1   5      754.10      761.89     20.45 o 
   3  -1   5     2046.85     2079.50     38.71 o 
   4  -1   5        0.00        0.27      2.51 o 
   5  -1   5      188.12      170.74     13.67 o 
   6  -1   5      460.73      433.18     19.75 o 
   7  -1   5      169.15      171.04     14.02 o 
   8  -1   5       40.68       33.16     12.20 o 
   9  -1   5      218.44      194.62     16.06 o 
  10  -1   5       99.94       98.06     11.80 o 
  11  -1   5      106.22      119.65     12.66 o 
  12  -1   5       34.16       36.12      4.75 o 
  13  -1   5      157.95      141.84      6.63 o 
  14  -1   5        1.91        2.01      1.79 o 
 -12   0   5        0.69       -2.83      2.83 o 
 -11   0   5       98.95       96.25     10.77 o 
 -10   0   5      470.52      469.78     25.65 o 
  -9   0   5      101.26      110.59     13.31 o 
  -8   0   5       30.99       35.38      4.94 o 
  -7   0   5       35.22       23.08      4.86 o 
  -6   0   5      556.76      615.80     51.78 o 
  -5   0   5      134.80      114.28     21.22 o 
  -4   0   5     2080.82     1967.26     78.18 o 
  -3   0   5      172.16      152.83     19.78 o 
  -2   0   5     1398.26     1266.33     48.75 o 
  -1   0   5      147.89      145.39     14.03 o 
   0   0   5     1796.22     1676.02     71.61 o 
   1   0   5       67.08       65.95      8.10 o 
   2   0   5     5330.62     5241.80    100.91 o 
   3   0   5     3797.78     3739.36     56.72 o 
   4   0   5      256.37      269.42     15.68 o 
   5   0   5       56.18       52.92      6.57 o 
   6   0   5       73.64       64.95      8.15 o 
   7   0   5        0.09        2.51      3.79 o 
   8   0   5       57.21       62.12     12.36 o 
   9   0   5      459.18      442.33     23.17 o 
  10   0   5      357.53      339.02     20.77 o 
  11   0   5      127.60      127.47     13.52 o 
  12   0   5       10.80       12.02      5.16 o 
  13   0   5        2.50        2.29      1.98 o 
  14   0   5      178.98      166.58      8.16 o 
 -12   1   5       39.96       35.00      5.33 o 
 -11   1   5       36.96       31.04      4.10 o 
 -10   1   5        8.65       10.37      5.21 o 
  -9   1   5      598.47      633.83     30.48 o 
  -8   1   5       98.22      107.01     11.33 o 
  -7   1   5       11.24       15.58     12.74 o 
  -6   1   5       88.76       63.91     17.92 o 
  -5   1   5      266.35      253.76     31.46 o 
  -4   1   5       94.44       76.26     16.35 o 
  -3   1   5      254.11      238.31     24.41 o 
  -2   1   5        8.34       -0.64      5.00 o 
  -1   1   5     3987.31     3163.20    344.38 o 
   0   1   5      510.94      457.26     23.74 o 
   1   1   5      710.42      619.86     25.49 o 
   2   1   5       36.16       33.29      4.16 o 
   3   1   5      198.81      192.07     12.01 o 
   4   1   5        0.06        2.53      3.18 o 
   5   1   5       12.06        7.04      4.02 o 
   6   1   5        3.28        3.59      3.05 o 
   7   1   5      678.20      672.40     27.65 o 
   8   1   5      158.35      157.40     27.86 o 
   9   1   5      785.76      745.69     33.96 o 
  10   1   5        0.19        3.81      6.18 o 
  11   1   5       59.05       52.75      9.92 o 
  12   1   5      214.30      207.98     15.42 o 
  13   1   5        0.81       -1.48      2.98 o 
  14   1   5       15.84       21.24      3.24 o 
 -12   2   5       39.39       26.90      2.97 o 
 -11   2   5       19.53       14.53      3.21 o 
 -10   2   5      217.97      198.37     10.80 o 
  -9   2   5       10.68       12.60      5.17 o 
  -8   2   5       12.37       18.79      6.06 o 
  -7   2   5       41.51       62.28     21.27 o 
  -6   2   5      301.87      329.43     39.90 o 
  -5   2   5       16.14       11.53     10.04 o 
  -4   2   5        3.37        9.88      6.99 o 
  -3   2   5      737.74      677.76     41.12 o 
  -2   2   5      207.68      192.19     19.19 o 
  -1   2   5     2049.04     1882.26     58.63 o 
   0   2   5      651.51      537.10     26.39 o 
   1   2   5      126.37      111.32      6.14 o 
   2   2   5      613.30      566.51     13.08 o 
   3   2   5      253.13      295.28     10.81 o 
   4   2   5       97.54       83.07      8.69 o 
   5   2   5      518.28      514.75     22.95 o 
   6   2   5      131.20      115.11     21.39 o 
   7   2   5       24.58       26.00     11.49 o 
   8   2   5       75.39       77.80     20.41 o 
   9   2   5      490.57      521.22     29.63 o 
  10   2   5        4.17        6.76      5.75 o 
  11   2   5      221.29      237.99     16.53 o 
  12   2   5      141.57      135.03      8.58 o 
  13   2   5       39.68       38.24      6.15 o 
  14   2   5       15.04       17.58      3.08 o 
 -12   3   5      263.86      245.82      7.85 o 
 -11   3   5      221.45      206.61      9.56 o 
 -10   3   5      829.12      806.01     21.77 o 
  -9   3   5      277.90      297.18     13.71 o 
  -8   3   5        5.28       10.55      7.17 o 
  -7   3   5      554.60      642.83     61.69 o 
  -6   3   5       65.76       82.38     20.90 o 
  -5   3   5      223.36      244.48     32.43 o 
  -4   3   5        0.23        9.67     10.35 o 
  -3   3   5     1747.00     1694.87     68.51 o 
  -2   3   5        6.69        3.31      6.05 o 
  -1   3   5       38.24       24.31      4.54 o 
   0   3   5     1071.76     1029.01     24.39 o 
   1   3   5     1054.00      977.25     22.96 o 
   2   3   5      194.92      178.45     10.25 o 
   3   3   5     1359.52     1406.26     25.05 o 
   4   3   5     1503.74     1555.41     28.81 o 
   5   3   5     1252.45     1350.63     64.05 o 
   6   3   5      788.33      946.54     59.23 o 
   7   3   5        4.80        5.39      9.35 o 
   8   3   5       29.72       33.13     14.49 o 
   9   3   5        0.82        3.27      3.64 o 
  10   3   5        3.88       10.65      6.53 o 
  11   3   5      139.47      158.89     13.41 o 
  12   3   5       26.63       26.03      4.62 o 
  13   3   5       30.63       26.59      2.99 o 
  14   3   5       14.91       14.63      2.47 o 
 -12   4   5       22.44       20.88      3.68 o 
 -11   4   5        8.54        8.10      3.86 o 
 -10   4   5      226.39      218.21     10.72 o 
  -9   4   5       30.40       30.16      4.54 o 
  -8   4   5       14.82       78.25     45.01 o 
  -7   4   5        0.55       -4.52      6.96 o 
  -6   4   5      289.09      393.23     47.53 o 
  -5   4   5      706.25      724.54     58.65 o 
  -4   4   5     1904.22     2216.53     92.99 o 
  -3   4   5      110.12      154.77     21.94 o 
  -2   4   5      440.61      434.52     32.22 o 
  -1   4   5     2502.86     2625.28     48.88 o 
   0   4   5     2453.27     2645.97     45.76 o 
   1   4   5     1142.02     1213.17     28.94 o 
   2   4   5     3741.99     3769.39     57.63 o 
   3   4   5      507.83      502.04     21.05 o 
   4   4   5       89.44       87.12     10.47 o 
   5   4   5       88.22       84.51     11.13 o 
   6   4   5      878.43      849.89     37.62 o 
   7   4   5       66.52       72.41     12.15 o 
   8   4   5       14.52       12.73      3.59 o 
   9   4   5      101.70      108.40      8.24 o 
  10   4   5      149.38      154.25     20.59 o 
  11   4   5       29.22       40.09      8.45 o 
  12   4   5       40.62       48.73      5.50 o 
  13   4   5       75.24       70.19      4.58 o 
 -12   5   5       99.57       85.01     18.94 o 
 -11   5   5      251.02      243.08     14.04 o 
 -10   5   5       12.74        9.71      4.79 o 
  -9   5   5      346.31      341.04     20.92 o 
  -8   5   5      571.55      586.67     15.23 o 
  -7   5   5     2054.30     2099.90     42.78 o 
  -6   5   5      175.56      168.85     31.79 o 
  -5   5   5        1.26        3.43     11.45 o 
  -4   5   5      492.93      656.97     53.17 o 
  -3   5   5     1472.03     1769.78     78.26 o 
  -2   5   5      719.66      735.42     39.37 o 
  -1   5   5     2012.07     2083.03     46.15 o 
   0   5   5      621.49      613.39     22.84 o 
   1   5   5      366.86      376.34     17.54 o 
   2   5   5       41.36       40.66      6.23 o 
   3   5   5     3993.50     4335.51     72.34 o 
   4   5   5        0.98        7.42      4.17 o 
   5   5   5      203.24      175.22     16.64 o 
   6   5   5      122.98      155.26     16.92 o 
   7   5   5       36.46       36.93     14.18 o 
   8   5   5      258.00      259.42     14.36 o 
   9   5   5       13.82       23.32      7.62 o 
  10   5   5       36.76       35.42      7.87 o 
  11   5   5       26.61       26.86      6.96 o 
  12   5   5        5.75        3.88      2.47 o 
  13   5   5       19.94       13.39      2.05 o 
 -12   6   5        3.95        5.23      2.06 o 
 -11   6   5       31.05       25.79      3.35 o 
 -10   6   5      135.26      153.25     12.82 o 
  -9   6   5       98.85       99.82      7.85 o 
  -8   6   5       87.15       82.15      6.20 o 
  -7   6   5        0.01        0.31      2.98 o 
  -6   6   5      116.04      114.63      6.83 o 
  -5   6   5      408.33      455.60     52.34 o 
  -4   6   5      599.73      822.37     63.23 o 
  -3   6   5        1.15        4.75      7.64 o 
  -2   6   5     1126.70     1179.79     67.50 o 
  -1   6   5     1997.90     2173.79     59.11 o 
   0   6   5     2861.41     3404.60     85.15 o 
   1   6   5      709.48      774.20     27.82 o 
   2   6   5        1.90        2.38      3.11 o 
   3   6   5        4.51       -2.50      3.00 o 
   4   6   5      431.49      430.82     24.55 o 
   5   6   5      194.74      188.31     18.10 o 
   6   6   5      781.28      769.03     38.70 o 
   7   6   5      114.73      112.60      8.90 o 
   8   6   5       12.07        5.81      4.00 o 
   9   6   5        6.32       11.67      6.58 o 
  10   6   5       62.59       71.28      7.25 o 
  11   6   5       65.89       67.85      8.54 o 
  12   6   5      481.79      528.47     37.94 o 
  13   6   5       46.12       45.59      4.11 o 
 -11   7   5       46.86       42.38      5.40 o 
 -10   7   5       14.33        9.80      2.05 o 
  -9   7   5      119.58      121.10      6.86 o 
  -8   7   5       14.04       13.03      4.12 o 
  -7   7   5       27.20       24.54      5.20 o 
  -6   7   5       36.58       42.94      4.99 o 
  -5   7   5       92.30       96.71      4.94 o 
  -4   7   5      564.45      718.80     63.28 o 
  -3   7   5       11.33        5.28     11.21 o 
  -2   7   5      280.03      336.54     25.23 o 
  -1   7   5      537.79      537.28     26.76 o 
   0   7   5       33.04       42.57      7.85 o 
   1   7   5        0.32        3.74      4.68 o 
   2   7   5       91.70       96.65     10.84 o 
   3   7   5     4158.68     4634.23     84.76 o 
   4   7   5      206.67      204.51     17.96 o 
   5   7   5      225.53      227.25     20.40 o 
   6   7   5        0.51        0.17      3.46 o 
   7   7   5        0.03       -0.76      3.60 o 
   8   7   5        8.64        3.66      5.62 o 
   9   7   5      654.50      644.50     31.05 o 
  10   7   5       16.10       14.82      3.49 o 
  11   7   5        3.35        2.34      2.09 o 
  12   7   5       62.64       57.28      6.09 o 
 -11   8   5        6.41        7.86      2.57 o 
 -10   8   5      139.44      141.02      6.87 o 
  -9   8   5      108.20      113.45      5.90 o 
  -8   8   5       65.59       69.52      5.36 o 
  -7   8   5        2.72        4.88      2.43 o 
  -6   8   5        0.57        6.30      2.47 o 
  -5   8   5       73.02       79.18      5.17 o 
  -4   8   5      242.69      263.02      7.73 o 
  -3   8   5      283.23      255.47     36.36 o 
  -2   8   5      247.63      284.34     34.40 o 
  -1   8   5       93.13      101.07     18.41 o 
   0   8   5      595.83      746.83     48.62 o 
   1   8   5        3.17       -1.38      4.36 o 
   2   8   5      263.97      264.26     19.10 o 
   3   8   5      173.43      146.77     14.98 o 
   4   8   5      147.81      145.03     15.62 o 
   5   8   5      123.68      114.57      8.30 o 
   6   8   5      617.81      617.83     20.10 o 
   7   8   5       22.87       16.88     11.94 o 
   8   8   5       15.28       12.24     10.52 o 
   9   8   5      190.05      204.01     17.14 o 
  10   8   5        3.76       14.52      6.31 o 
  11   8   5      312.89      309.85     15.28 o 
  12   8   5      131.89      141.74      7.41 o 
 -10   9   5        9.11        7.94      2.98 o 
  -9   9   5      166.52      181.24      8.81 o 
  -8   9   5        0.31        0.10      3.15 o 
  -7   9   5      517.28      546.45     18.82 o 
  -6   9   5      877.76      875.20     20.15 o 
  -5   9   5       31.59       45.37      4.52 o 
  -4   9   5      311.06      316.03     10.48 o 
  -3   9   5      560.96      539.23     13.30 o 
  -2   9   5      724.66      718.44     17.85 o 
  -1   9   5       42.22       51.95      5.58 o 
   0   9   5        1.57        5.23      3.34 o 
   1   9   5       26.90       26.46      4.46 o 
   2   9   5        1.36        2.35      4.87 o 
   3   9   5     2444.77     2477.03     64.91 o 
   4   9   5        7.00        7.68      3.78 o 
   5   9   5       89.46       91.84      8.34 o 
   6   9   5     1155.51     1203.18     66.43 o 
   7   9   5       67.82       49.34     18.39 o 
   8   9   5       31.10       26.91      7.56 o 
   9   9   5       48.65       56.27     12.35 o 
  10   9   5        8.96        6.94      3.85 o 
  11   9   5       35.22       27.84      3.20 o 
 -10  10   5      184.50      180.93      8.16 o 
  -9  10   5      261.36      279.71      9.53 o 
  -8  10   5        7.09        7.35      2.82 o 
  -7  10   5      155.62      150.41      9.39 o 
  -6  10   5      265.69      266.74     13.21 o 
  -5  10   5      296.84      302.61     10.07 o 
  -4  10   5      403.02      417.67     12.03 o 
  -3  10   5      236.67      224.08      8.69 o 
  -2  10   5       40.09       32.33      3.46 o 
  -1  10   5        0.15        0.28      3.11 o 
   0  10   5     7025.44     6745.46    152.52 o 
   1  10   5       78.78       75.01      5.76 o 
   2  10   5       17.47       14.84      4.03 o 
   3  10   5      575.11      729.92     23.59 o 
   4  10   5       41.92       48.52      6.65 o 
   5  10   5       83.28       82.71     12.34 o 
   6  10   5      980.70      822.98    143.11 o 
   7  10   5        3.69       -0.95      2.90 o 
   8  10   5       14.92        8.04      4.82 o 
   9  10   5      684.06      721.04     23.28 o 
  10  10   5       43.34       36.56      3.42 o 
  -9  11   5      264.82      300.60     11.19 o 
  -8  11   5        0.91       -0.61      2.13 o 
  -7  11   5        0.86       -2.28      2.69 o 
  -6  11   5      943.54     1008.50     23.76 o 
  -5  11   5      138.71      141.04      6.62 o 
  -4  11   5        0.00        3.28      2.55 o 
  -3  11   5     2866.13     2876.54     33.12 o 
  -2  11   5        0.17        0.29      2.26 o 
  -1  11   5       73.11       75.20      7.60 o 
   0  11   5        5.05        4.59      3.64 o 
   1  11   5      101.88      103.21      6.87 o 
   2  11   5      198.27      208.28     12.62 o 
   3  11   5     2286.10     2241.99     42.64 o 
   4  11   5       62.46       42.75     10.90 o 
   5  11   5       21.45        8.80      5.23 o 
   6  11   5      545.89      531.98     43.03 o 
   8  11   5        2.13        6.68      5.78 o 
   9  11   5      183.16      166.34     10.87 o 
  -8  12   5        9.84       10.90      2.49 o 
  -7  12   5       70.42       78.27      5.00 o 
  -6  12   5      154.16      189.24      8.70 o 
  -5  12   5       14.01       14.68      2.61 o 
  -4  12   5      190.97      213.82      7.52 o 
  -3  12   5        3.11        4.65      2.09 o 
  -2  12   5      104.59      107.62      8.47 o 
  -1  12   5      100.58      105.23      8.55 o 
   0  12   5     1973.39     1847.34     96.38 o 
   1  12   5      142.73      148.00      9.72 o 
   2  12   5      161.02      177.53     10.95 o 
   3  12   5      148.30      183.89     10.92 o 
   4  12   5       44.22       56.83      9.79 o 
   5  12   5        2.61       10.66      6.51 o 
   6  12   5       69.62       82.25     10.65 o 
   7  12   5       36.73       49.64      7.82 o 
   8  12   5        0.01       -2.26      3.13 o 
  -6  13   5      862.42      969.26     22.83 o 
  -5  13   5        6.60        4.46      1.74 o 
  -4  13   5       42.30       41.99      4.34 o 
  -3  13   5      324.77      340.29      9.90 o 
  -2  13   5        0.65       -2.53      2.72 o 
  -1  13   5       25.84       30.22      7.36 o 
   0  13   5       40.25       39.53      8.06 o 
   1  13   5       83.55      106.83     12.07 o 
   2  13   5        2.29        3.09      2.58 o 
   3  13   5      159.10      136.62      7.90 o 
   4  13   5      191.73      237.76     14.90 o 
   5  13   5      120.90      144.57     11.19 o 
   6  13   5       34.83       44.38      6.06 o 
   7  13   5       10.80        8.45      2.78 o 
  -4  14   5       80.98       95.35      6.98 o 
  -3  14   5     1124.02     1231.64     31.73 o 
  -2  14   5       61.42       74.09      8.18 o 
  -1  14   5       37.00       43.20      7.15 o 
   0  14   5      143.00      119.55     10.75 o 
   1  14   5        2.76        3.32      3.20 o 
   2  14   5       16.92       20.68      4.30 o 
   3  14   5        1.48        2.08      1.54 o 
   4  14   5       13.01       23.28      4.04 o 
   5  14   5       14.25       17.29      3.40 o 
  -2  15   5       73.92       83.76      5.90 o 
  -1  15   5       69.20       82.68      6.37 o 
   0  15   5       37.68       45.31      4.77 o 
   1  15   5      102.44      113.38      6.69 o 
  -1 -13   6      156.99      149.54      7.85 o 
   0 -13   6        0.47       -0.74      2.42 o 
   1 -13   6        4.89        4.52      2.64 o 
   2 -13   6      138.96      146.54     12.40 o 
   3 -13   6       57.54       53.79      4.91 o 
  -4 -12   6        2.80       -0.33      1.50 o 
  -3 -12   6        3.95        4.10      1.79 o 
  -2 -12   6       81.47       80.84      5.39 o 
  -1 -12   6      163.24      164.99      8.08 o 
   0 -12   6      385.00      393.98     12.82 o 
   1 -12   6       39.99       34.92      6.02 o 
   2 -12   6       37.23       21.99      4.96 o 
   3 -12   6        5.69        7.56      3.50 o 
   4 -12   6       26.84       25.84      4.49 o 
   5 -12   6      238.72      228.47     40.27 o 
   6 -12   6      368.58      402.64     13.16 o 
  -5 -11   6       23.33       19.17      2.42 o 
  -4 -11   6     1681.52     1715.56     64.75 o 
  -3 -11   6      130.41      122.81      7.52 o 
  -2 -11   6      119.05      120.68      7.95 o 
  -1 -11   6      731.14      754.12     20.43 o 
   0 -11   6        2.95        3.84      3.55 o 
   1 -11   6       21.46       21.35     10.15 o 
   2 -11   6      425.41      449.67     22.87 o 
   3 -11   6      339.96      352.14     19.71 o 
   4 -11   6      228.01      212.15     14.67 o 
   5 -11   6      754.50      763.76     35.81 o 
   6 -11   6        5.46       -2.50      6.59 o 
   7 -11   6      319.14      353.28      9.23 o 
  -7 -10   6      361.27      259.84      9.51 o 
  -6 -10   6      235.88      211.27     11.48 o 
  -5 -10   6       19.98       17.92      3.43 o 
  -4 -10   6      268.92      296.47     12.04 o 
  -3 -10   6      223.28      234.76     11.50 o 
  -2 -10   6      326.35      323.99     14.15 o 
  -1 -10   6       23.07       22.61      5.02 o 
   0 -10   6      323.42      304.09     15.40 o 
   1 -10   6       81.47       87.26      8.17 o 
   2 -10   6     4273.56     4252.91     59.71 o 
   3 -10   6      451.25      453.40     17.28 o 
   4 -10   6       32.51       36.52      7.39 o 
   5 -10   6       40.27       38.58      4.97 o 
   6 -10   6       45.30       32.93      4.59 o 
   7 -10   6      165.07      145.38      9.27 o 
   8 -10   6       46.60       62.35     12.22 o 
   9 -10   6       44.74       46.72      4.97 o 
  -8  -9   6        5.55        4.54      1.69 o 
  -7  -9   6      115.37      127.44      6.05 o 
  -6  -9   6       32.40       34.98      4.86 o 
  -5  -9   6       48.34       54.49      5.10 o 
  -4  -9   6        0.02        1.55      4.18 o 
  -3  -9   6        5.32        7.20      4.94 o 
  -2  -9   6       73.97       74.54      7.48 o 
  -1  -9   6     1392.07     1385.59     36.57 o 
   0  -9   6       39.51       33.55      7.57 o 
   1  -9   6       14.77       13.69      4.06 o 
   2  -9   6      259.27      258.66     13.55 o 
   3  -9   6      346.57      339.20     15.45 o 
   4  -9   6       63.19       59.02      6.37 o 
   5  -9   6        0.04       -0.30      3.25 o 
   6  -9   6      373.09      345.48     11.83 o 
   7  -9   6       75.14       61.41      6.69 o 
   8  -9   6      113.61      114.26      5.48 o 
   9  -9   6      755.51      772.25     25.01 o 
  10  -9   6       25.47       28.60      4.43 o 
  -9  -8   6       31.88       32.51      3.81 o 
  -8  -8   6      307.80      373.22     15.14 o 
  -7  -8   6       12.83       10.00      3.84 o 
  -6  -8   6        8.78       14.81      4.61 o 
  -5  -8   6       25.86       24.39      4.01 o 
  -4  -8   6      614.30      578.65     17.00 o 
  -3  -8   6        3.11       -0.75      4.63 o 
  -2  -8   6      194.77      220.17     17.19 o 
  -1  -8   6     1335.98     1265.58     41.49 o 
   0  -8   6      283.54      277.84     11.36 o 
   1  -8   6      489.91      497.82     15.15 o 
   2  -8   6       23.93       10.32      4.68 o 
   3  -8   6       17.50        9.62      3.22 o 
   4  -8   6       18.64       14.36      4.46 o 
   5  -8   6      995.26      959.06     25.66 o 
   6  -8   6       67.56       61.05      6.59 o 
   7  -8   6        3.02       -0.82      2.33 o 
   8  -8   6       13.42       13.99      2.44 o 
   9  -8   6      308.69      308.70     11.68 o 
  10  -8   6       91.70       90.12      5.66 o 
  11  -8   6      100.01       98.25      6.78 o 
 -10  -7   6        1.04        4.15      2.03 o 
  -9  -7   6       41.01       38.03      5.33 o 
  -8  -7   6       53.26       55.14      7.19 o 
  -7  -7   6      560.69      567.88     23.88 o 
  -6  -7   6      340.34      339.76     18.99 o 
  -5  -7   6      425.50      435.12     21.27 o 
  -4  -7   6     2278.25     2132.68     77.70 o 
  -3  -7   6      111.43      113.55      7.52 o 
  -2  -7   6      174.46      146.31     13.18 o 
  -1  -7   6       32.83       47.47      8.56 o 
   0  -7   6       16.53       15.53      4.07 o 
   1  -7   6       10.80       10.20      2.73 o 
   2  -7   6        1.06       -1.14      2.53 o 
   3  -7   6      705.19      684.25     16.19 o 
   4  -7   6      250.63      241.50      8.42 o 
   5  -7   6      195.83      197.40     10.82 o 
   6  -7   6     1214.14     1115.24     21.48 o 
   7  -7   6      295.93      298.47      9.60 o 
   8  -7   6      192.14      173.45      8.54 o 
   9  -7   6       25.03       24.06      4.43 o 
  10  -7   6       28.74       29.05      4.22 o 
  11  -7   6      121.03      143.33      6.73 o 
 -10  -6   6      215.63      205.99     10.84 o 
  -9  -6   6       24.69       30.19      5.97 o 
  -8  -6   6        3.52        4.01      4.37 o 
  -7  -6   6      236.27      263.65     17.61 o 
  -6  -6   6      171.85      178.09     14.81 o 
  -5  -6   6      179.68      177.30     14.10 o 
  -4  -6   6      312.31      302.30     32.00 o 
  -3  -6   6     1095.76     1105.06     21.73 o 
  -2  -6   6      300.46      295.69     30.18 o 
  -1  -6   6      299.51      347.57     31.35 o 
   0  -6   6       40.01       40.00     10.83 o 
   1  -6   6       57.02       65.45     17.38 o 
   2  -6   6     1245.82     1128.12     67.88 o 
   3  -6   6       29.09       28.93     13.76 o 
   4  -6   6       75.29       71.59     19.98 o 
   5  -6   6      252.91      226.78     11.32 o 
   6  -6   6      389.68      374.18     11.75 o 
   7  -6   6      330.12      320.68      9.94 o 
   8  -6   6       18.47       16.78      3.01 o 
   9  -6   6     1026.87     1064.47     25.79 o 
  10  -6   6       14.41       15.20      4.18 o 
  11  -6   6        8.94        7.50      2.82 o 
  12  -6   6       61.03       55.40      5.79 o 
 -11  -5   6       10.56        9.54      2.47 o 
 -10  -5   6       32.19       35.44      3.78 o 
  -9  -5   6      181.02      207.58     10.10 o 
  -8  -5   6       43.22       46.05      5.73 o 
  -7  -5   6     2002.62     2042.65     84.92 o 
  -6  -5   6      526.16      557.84     26.55 o 
  -5  -5   6      265.73      266.74     15.42 o 
  -4  -5   6       48.41       42.20      6.55 o 
  -3  -5   6       57.62       75.42     15.62 o 
  -2  -5   6       13.01       10.01      5.86 o 
  -1  -5   6      568.54      579.61     27.52 o 
   0  -5   6        4.64        7.26      4.68 o 
   1  -5   6       96.68      132.50     13.34 o 
   2  -5   6      297.50      307.23     20.13 o 
   3  -5   6      370.31      429.34     41.62 o 
   4  -5   6       69.34       89.31     21.41 o 
   5  -5   6      339.85      314.28     38.80 o 
   6  -5   6      533.94      487.24     16.36 o 
   7  -5   6       15.53        9.32      3.91 o 
   8  -5   6      198.60      166.01     18.67 o 
   9  -5   6        0.62        4.47      3.87 o 
  10  -5   6       20.36       11.43      6.71 o 
  11  -5   6        3.78        2.64      2.84 o 
  12  -5   6      178.50      191.37     13.06 o 
  13  -5   6       31.26       30.08      3.51 o 
 -11  -4   6       14.12       13.89      2.20 o 
 -10  -4   6      698.67      779.87     37.26 o 
  -9  -4   6       65.15       69.01      8.28 o 
  -8  -4   6       58.92       56.93     10.08 o 
  -7  -4   6      634.29      679.59     37.33 o 
  -6  -4   6        7.28        7.58      3.65 o 
  -5  -4   6       77.88       79.30      8.31 o 
  -4  -4   6      239.18      235.79     28.04 o 
  -3  -4   6       57.54       66.68     13.74 o 
  -2  -4   6      243.82      254.94     17.45 o 
  -1  -4   6      152.26      151.11     13.24 o 
   0  -4   6     3078.91     3511.61    102.27 o 
   1  -4   6     1186.41     1481.48     40.03 o 
   2  -4   6        5.86        2.76      2.92 o 
   3  -4   6        2.08        2.38      4.18 o 
   4  -4   6      140.54      114.98     22.20 o 
   5  -4   6       15.68       24.81     13.40 o 
   6  -4   6       82.69       84.87     21.34 o 
   7  -4   6        0.00       -4.17      4.17 o 
   8  -4   6        0.01        0.86      2.93 o 
   9  -4   6      188.26      193.32      9.03 o 
  10  -4   6       74.69       72.69     10.12 o 
  11  -4   6      206.64      212.59      8.29 o 
  12  -4   6       95.95      102.08      6.08 o 
  13  -4   6        0.01        0.16      2.44 o 
 -12  -3   6        2.55        0.50      1.11 o 
 -11  -3   6        0.07       -0.78      1.92 o 
 -10  -3   6      104.72      118.71      9.29 o 
  -9  -3   6       64.59       62.98      9.37 o 
  -8  -3   6       10.64        9.95      9.24 o 
  -7  -3   6        0.49        3.41      6.67 o 
  -6  -3   6       21.92       27.11      6.03 o 
  -5  -3   6       36.96       27.34     11.94 o 
  -4  -3   6      131.64      145.29     15.25 o 
  -3  -3   6      901.06      917.22     27.37 o 
  -2  -3   6      634.66      702.41     21.85 o 
  -1  -3   6     2302.08     2563.23    144.91 o 
   0  -3   6        1.98        3.84      2.67 o 
   1  -3   6      373.82      410.33     18.13 o 
   2  -3   6      158.29      174.99     11.95 o 
   3  -3   6      385.68      488.17     39.33 o 
   4  -3   6        0.48       -6.54      8.70 o 
   5  -3   6        2.72        7.64      8.68 o 
   6  -3   6      734.02      699.05     54.64 o 
   7  -3   6        5.68        1.33      9.65 o 
   8  -3   6       31.83       27.52      4.00 o 
   9  -3   6      100.23       91.97      6.50 o 
  10  -3   6        8.74        9.72      3.94 o 
  11  -3   6       45.75       46.66      6.04 o 
  12  -3   6       59.08       57.40      5.20 o 
  13  -3   6       19.76       18.03      2.59 o 
 -12  -2   6        0.41        2.14      1.94 o 
 -11  -2   6        6.77        5.78      1.95 o 
 -10  -2   6      500.14      548.78     31.65 o 
  -9  -2   6      135.88      146.63     15.62 o 
  -8  -2   6       41.13       54.20      6.82 o 
  -7  -2   6       25.04       21.67      4.52 o 
  -6  -2   6        1.02       -5.86      8.87 o 
  -5  -2   6      170.08      134.29     23.16 o 
  -4  -2   6     2360.89     2362.76     88.10 o 
  -3  -2   6     1997.04     2099.59     74.78 o 
  -2  -2   6      175.07      201.56     13.48 o 
  -1  -2   6        1.38        2.68      2.48 o 
   0  -2   6      289.11      321.86     10.70 o 
   1  -2   6      324.03      303.46     12.83 o 
   2  -2   6     1278.33     1369.94     28.75 o 
   3  -2   6      206.52      207.01     24.56 o 
   4  -2   6        1.87       -1.06      6.69 o 
   5  -2   6       22.62       19.69     10.57 o 
   6  -2   6       11.16       11.80      9.65 o 
   7  -2   6        1.79        1.58      7.26 o 
   8  -2   6      113.12      103.69      6.45 o 
   9  -2   6       16.87       17.82      3.87 o 
  10  -2   6       51.74       51.66      6.13 o 
  11  -2   6       74.76       71.35      9.78 o 
  12  -2   6       18.93       14.53      4.08 o 
  13  -2   6       12.00       15.17      2.59 o 
 -12  -1   6        0.02        0.46      1.93 o 
 -11  -1   6        1.01       -2.10      3.59 o 
 -10  -1   6       73.55       88.57      6.91 o 
  -9  -1   6      176.53      212.13     17.04 o 
  -8  -1   6       26.03       27.60      5.05 o 
  -7  -1   6     1264.18     1302.86     59.63 o 
  -6  -1   6      607.28      561.14     50.11 o 
  -5  -1   6      646.01      652.71     49.70 o 
  -4  -1   6        4.78        8.44      8.06 o 
  -3  -1   6       12.01       12.86      7.00 o 
  -2  -1   6      817.48      807.50     40.82 o 
  -1  -1   6      916.03      954.36     38.33 o 
   0  -1   6        9.08        9.44      2.05 o 
   1  -1   6      141.18      137.35      7.10 o 
   2  -1   6     2874.05     3016.66     49.29 o 
   3  -1   6     2963.97     2886.64     49.03 o 
   4  -1   6       30.80       33.03      5.78 o 
   5  -1   6     1731.03     1752.68     46.20 o 
   6  -1   6      943.50      926.29     37.07 o 
   7  -1   6       49.95       49.03     14.01 o 
   8  -1   6        9.30        8.22      7.52 o 
   9  -1   6       79.01       85.87     11.38 o 
  10  -1   6        0.21       -2.07      5.12 o 
  11  -1   6       42.13       53.93      9.33 o 
  12  -1   6       31.63       34.90      6.65 o 
  13  -1   6       52.88       44.81      5.56 o 
 -12   0   6        0.59        0.31      1.96 o 
 -11   0   6       11.01        6.48      3.51 o 
 -10   0   6      364.13      390.14     23.03 o 
  -9   0   6      113.44      122.05      8.53 o 
  -8   0   6       96.28      103.19      8.26 o 
  -7   0   6      506.67      506.15     16.38 o 
  -6   0   6      204.59      207.64     31.08 o 
  -5   0   6       80.67       66.52     15.83 o 
  -4   0   6     1592.50     1530.66     70.51 o 
  -3   0   6       29.81       33.16     10.55 o 
  -2   0   6       20.42       21.41      7.44 o 
  -1   0   6      515.37      455.30     26.04 o 
   0   0   6     9532.65     8422.67    103.45 o 
   1   0   6     2202.93     2264.66     42.98 o 
   2   0   6       88.96       99.05      8.44 o 
   3   0   6      867.80      808.07     25.30 o 
   4   0   6       35.36       36.67      6.42 o 
   5   0   6     1055.79     1032.45     44.26 o 
   6   0   6      611.38      608.53     35.50 o 
   7   0   6       13.45        5.04      3.86 o 
   8   0   6        5.57        9.58      6.67 o 
   9   0   6        6.23        3.33      6.40 o 
  10   0   6      211.13      241.44     17.94 o 
  11   0   6      257.08      268.57     18.27 o 
  12   0   6       18.04       21.95      6.17 o 
  13   0   6       13.32       10.82      2.32 o 
  14   0   6       58.05       48.17      4.25 o 
 -12   1   6       23.18       25.64      4.20 o 
 -11   1   6      168.22      155.70     12.83 o 
 -10   1   6       69.96       68.15     10.04 o 
  -9   1   6      247.29      243.01     19.24 o 
  -8   1   6       75.83       78.07     10.22 o 
  -7   1   6      541.63      538.63     26.70 o 
  -6   1   6      352.15      335.71     39.82 o 
  -5   1   6      122.11      115.19     21.65 o 
  -4   1   6      548.47      522.42     41.08 o 
  -3   1   6       63.48       52.49     13.33 o 
  -2   1   6      225.84      218.70     21.32 o 
  -1   1   6      169.81      159.00     16.13 o 
   0   1   6       22.60       25.11      7.02 o 
   1   1   6        7.17        8.06      4.51 o 
   2   1   6     1880.19     1750.80     36.74 o 
   3   1   6       52.61       38.82      3.52 o 
   4   1   6      100.30       94.15      9.75 o 
   5   1   6      942.33      938.65     33.32 o 
   6   1   6     1157.78     1093.52     38.86 o 
   7   1   6       55.77       71.33     11.16 o 
   8   1   6      988.81     1092.23     71.15 o 
   9   1   6       22.75       27.15      6.77 o 
  10   1   6       51.51       54.69     10.21 o 
  11   1   6       84.78       93.05     11.51 o 
  12   1   6      784.54      722.95     28.87 o 
  13   1   6      123.23      118.52      5.96 o 
  14   1   6       46.11       34.16      3.71 o 
 -12   2   6       32.68       30.40      4.17 o 
 -11   2   6       10.35        8.62      2.54 o 
 -10   2   6       87.84       81.71      6.88 o 
  -9   2   6      133.36      138.15      9.54 o 
  -8   2   6        0.01        5.43      5.25 o 
  -7   2   6        3.91        5.88      4.27 o 
  -6   2   6      207.94      204.61     31.67 o 
  -5   2   6      537.67      518.56     46.38 o 
  -4   2   6     1220.02     1098.10     61.52 o 
  -3   2   6       96.37       95.32     16.53 o 
  -2   2   6      439.67      442.41     30.55 o 
  -1   2   6      550.21      525.30     33.33 o 
   0   2   6     7654.85     7589.07    129.97 o 
   1   2   6      699.25      597.79     47.61 o 
   2   2   6      790.55      700.95     22.56 o 
   3   2   6     1037.70      991.32     19.85 o 
   4   2   6      125.40      115.69     10.78 o 
   5   2   6       82.93       92.69     10.54 o 
   6   2   6       96.15       98.34     18.40 o 
   7   2   6      423.90      426.93     42.13 o 
   8   2   6      259.91      275.19     37.21 o 
   9   2   6      107.29      114.93     11.57 o 
  10   2   6       60.10       72.93     10.54 o 
  11   2   6      336.67      338.75     19.66 o 
  12   2   6       17.07       34.98      7.37 o 
  13   2   6        8.78        7.29      3.32 o 
  14   2   6       15.86        8.34      2.23 o 
 -12   3   6       25.52       21.22      2.94 o 
 -11   3   6        0.00       -2.02      2.02 o 
 -10   3   6       43.05       46.95      5.37 o 
  -9   3   6       20.34       16.42      3.64 o 
  -8   3   6        0.04        0.30      2.68 o 
  -7   3   6       60.79       47.40      5.42 o 
  -6   3   6      363.00      359.73     43.79 o 
  -5   3   6      342.01      363.84     40.30 o 
  -4   3   6      709.83      704.94     50.55 o 
  -3   3   6     1986.38     2070.41     78.65 o 
  -2   3   6     1162.59     1121.91     51.12 o 
  -1   3   6      480.53      459.00     30.91 o 
   0   3   6      402.70      408.68     15.65 o 
   1   3   6       84.48       78.10      6.52 o 
   2   3   6      100.39       79.89      6.68 o 
   3   3   6     1218.57     1212.58     23.70 o 
   4   3   6      140.64      155.84      9.28 o 
   5   3   6     1133.88     1262.52     38.64 o 
   6   3   6       22.23       30.31     11.16 o 
   7   3   6      157.55      158.84     26.76 o 
   8   3   6      109.12      102.49      8.71 o 
   9   3   6        0.92        4.83      3.44 o 
  10   3   6       34.88       47.17      8.73 o 
  11   3   6       56.40       59.46      8.70 o 
  12   3   6       70.89       71.05      9.94 o 
  13   3   6       53.88       52.53      4.22 o 
 -12   4   6       12.11        8.46      2.58 o 
 -11   4   6       11.89       11.68      3.77 o 
 -10   4   6       97.90       90.96      6.77 o 
  -9   4   6      127.50      130.64      8.77 o 
  -8   4   6      184.43      195.36     10.85 o 
  -7   4   6      499.36      497.05     20.84 o 
  -6   4   6       68.08       55.01     18.60 o 
  -5   4   6       90.29       92.04     22.94 o 
  -4   4   6     2977.34     3225.09    115.52 o 
  -3   4   6        0.80        1.21      8.12 o 
  -2   4   6      155.20      178.35     21.99 o 
  -1   4   6       30.96       45.44      6.94 o 
   0   4   6     2015.13     1978.60     40.34 o 
   1   4   6        3.53        3.60      2.48 o 
   2   4   6      312.64      314.59     15.16 o 
   3   4   6       60.20       50.23      5.04 o 
   4   4   6      336.08      376.57     19.99 o 
   5   4   6       45.31       43.69      8.29 o 
   6   4   6      482.97      525.75     28.83 o 
   7   4   6      986.77     1050.82     44.54 o 
   8   4   6       98.34      103.54      7.03 o 
   9   4   6       20.96       21.69      4.74 o 
  10   4   6        2.83        0.94      3.21 o 
  11   4   6       22.98       12.32      7.28 o 
  12   4   6       68.99       67.69      8.77 o 
  13   4   6        1.62       -2.08      2.08 o 
 -12   5   6      301.41      209.02      8.82 o 
 -11   5   6      231.89      219.82     12.17 o 
 -10   5   6      531.91      504.17     22.50 o 
  -9   5   6      404.16      406.47     21.89 o 
  -8   5   6       22.30       27.98      4.85 o 
  -7   5   6       14.08       12.39      3.68 o 
  -6   5   6      913.57      914.03     18.83 o 
  -5   5   6       88.01      115.75     25.77 o 
  -4   5   6     1385.69     1573.35     83.79 o 
  -3   5   6      869.13     1051.73     61.13 o 
  -2   5   6      116.13      110.14     19.15 o 
  -1   5   6     2169.63     2295.36     50.83 o 
   0   5   6       29.10       50.73     12.19 o 
   1   5   6      360.55      369.55     17.87 o 
   2   5   6     1820.23     1934.17     43.31 o 
   3   5   6      405.00      457.49     21.65 o 
   4   5   6     1309.88     1406.71     41.73 o 
   5   5   6     1715.64     1924.37     53.79 o 
   6   5   6       48.03       44.96      9.54 o 
   7   5   6       23.17       10.66      3.47 o 
   8   5   6      201.56      199.51     22.38 o 
   9   5   6     1198.06     1153.99     26.42 o 
  10   5   6       13.99        8.90      3.94 o 
  11   5   6       29.84       24.03     11.87 o 
  12   5   6        7.76        4.92      2.75 o 
  13   5   6        6.55        1.19      1.54 o 
 -11   6   6       12.56       10.47      2.96 o 
 -10   6   6        5.04        6.87      3.73 o 
  -9   6   6     1219.47     1293.49     48.98 o 
  -8   6   6      554.00      564.23     18.84 o 
  -7   6   6      303.34      317.78     14.77 o 
  -6   6   6      273.30      256.80     15.85 o 
  -5   6   6      475.36      586.92     58.88 o 
  -4   6   6     1056.40     1314.35     80.89 o 
  -3   6   6      140.92      138.08     24.51 o 
  -2   6   6       42.76       27.85      6.44 o 
  -1   6   6       19.16        8.26      4.60 o 
   0   6   6       97.77       94.27     10.32 o 
   1   6   6        7.33        7.93      4.30 o 
   2   6   6     2148.16     2355.18     52.48 o 
   3   6   6      936.17      926.38     33.66 o 
   4   6   6      172.20      196.63     16.53 o 
   5   6   6      168.44      135.82     14.94 o 
   6   6   6      754.32      839.48     39.53 o 
   7   6   6      145.05      134.29      9.58 o 
   8   6   6       39.16       33.79     11.38 o 
   9   6   6       31.80       23.77      7.57 o 
  10   6   6       66.02       58.28      9.63 o 
  11   6   6        0.07       -3.10      3.10 o 
  12   6   6      352.75      357.17     32.57 o 
  13   6   6       20.70       17.31      2.76 o 
 -11   7   6       21.33       17.69      5.10 o 
 -10   7   6       48.11       47.08      4.46 o 
  -9   7   6       65.41       66.78      4.94 o 
  -8   7   6        1.60        0.42      2.60 o 
  -7   7   6      684.72      714.57     22.16 o 
  -6   7   6      234.83      233.74     12.22 o 
  -5   7   6      128.43      128.80      6.36 o 
  -4   7   6      185.69      224.73     35.71 o 
  -3   7   6      290.50      319.92     38.81 o 
  -2   7   6       50.82       45.95      9.30 o 
  -1   7   6     1138.41     1287.84     43.05 o 
   0   7   6      174.76      175.95     15.00 o 
   1   7   6      680.44      728.12     29.95 o 
   2   7   6      365.27      450.62     23.95 o 
   3   7   6      481.26      413.21     23.79 o 
   4   7   6      209.14      211.47     18.23 o 
   5   7   6       88.98       79.92     12.00 o 
   6   7   6       97.44       92.43      7.81 o 
   7   7   6      106.96      107.47      8.98 o 
   8   7   6       78.36       64.56      9.18 o 
   9   7   6      484.74      448.46     25.52 o 
  10   7   6       22.89       25.49      4.35 o 
  11   7   6       12.83       15.49      3.45 o 
  12   7   6        2.38        0.35      3.05 o 
 -11   8   6        4.93        4.30      1.92 o 
 -10   8   6      417.02      385.47     43.89 o 
  -9   8   6      674.91      680.91     17.86 o 
  -8   8   6        1.44        0.38      2.46 o 
  -7   8   6       12.38       19.45      3.57 o 
  -6   8   6        0.01        4.79      2.53 o 
  -5   8   6       11.33        8.16      2.62 o 
  -4   8   6      537.55      524.34     11.54 o 
  -3   8   6        7.58       16.40      4.42 o 
  -2   8   6      269.22      292.56     33.38 o 
  -1   8   6     1211.56     1233.09     63.09 o 
   0   8   6       89.94       75.46     10.79 o 
   1   8   6      327.42      338.67     22.26 o 
   2   8   6     1957.09     2103.90     56.63 o 
   3   8   6       16.77        3.97      3.78 o 
   4   8   6      226.86      244.61     13.61 o 
   5   8   6      689.86      734.67     26.43 o 
   6   8   6     2068.76     2025.90     37.93 o 
   7   8   6        0.01       -3.28      4.74 o 
   8   8   6        5.48       -0.10      4.95 o 
   9   8   6       38.93       45.76      9.09 o 
  10   8   6      153.91      119.26     11.71 o 
  11   8   6       44.47       43.61      6.60 o 
  12   8   6      314.30      290.11     10.98 o 
 -10   9   6        2.88        3.53      2.42 o 
  -9   9   6      372.46      413.13     12.69 o 
  -8   9   6       64.46       63.62      4.69 o 
  -7   9   6      643.35      680.69     16.15 o 
  -6   9   6      707.41      719.68     17.35 o 
  -5   9   6       53.47       56.96      5.09 o 
  -4   9   6      690.04      719.52     13.85 o 
  -3   9   6      878.48      877.42     15.02 o 
  -2   9   6        0.03       -1.39      1.96 o 
  -1   9   6      695.98      653.18     14.67 o 
   0   9   6       20.98       21.94      3.72 o 
   1   9   6      156.34      161.78      8.61 o 
   2   9   6      755.65      790.04     19.65 o 
   3   9   6     1382.03     1354.62     28.78 o 
   4   9   6        5.07        3.56      3.06 o 
   5   9   6      242.01      262.90     16.84 o 
   6   9   6       50.97       40.43      7.38 o 
   7   9   6      107.19       82.40     16.94 o 
   8   9   6      296.39      260.44     17.04 o 
   9   9   6     1980.30     1817.67     48.97 o 
  10   9   6       58.62       70.10      8.08 o 
  11   9   6        0.52       -0.97      2.45 o 
  -9  10   6       41.59       35.50      5.02 o 
  -8  10   6       71.21       69.92      5.76 o 
  -7  10   6       99.97      108.68      8.04 o 
  -6  10   6       47.31       57.15      7.92 o 
  -5  10   6       93.28       98.11      6.87 o 
  -4  10   6       20.44       16.84      3.21 o 
  -3  10   6     2615.41     2527.22     27.28 o 
  -2  10   6       44.67       39.25      3.93 o 
  -1  10   6      312.63      288.43      9.17 o 
   0  10   6      944.63      889.61     18.88 o 
   1  10   6        0.45        0.43      2.48 o 
   2  10   6       26.48       22.78      4.62 o 
   3  10   6      428.82      417.68     17.86 o 
   4  10   6       16.13       19.83      4.04 o 
   5  10   6      100.26      104.47      9.84 o 
   6  10   6     1980.40     1756.37    128.61 o 
   7  10   6       64.48       43.51     11.23 o 
   8  10   6        0.55       -0.80      3.13 o 
   9  10   6      379.97      386.15     17.07 o 
  10  10   6        2.24       -2.48      3.02 o 
  -9  11   6       41.95       38.07      3.92 o 
  -8  11   6        4.15        2.32      2.52 o 
  -7  11   6       90.64       92.48      6.43 o 
  -6  11   6      410.47      423.07     15.07 o 
  -5  11   6       66.59       70.19      5.51 o 
  -4  11   6      179.19      196.33      7.93 o 
  -3  11   6      321.66      334.53     10.42 o 
  -2  11   6       88.92       96.27      6.98 o 
  -1  11   6      198.76      211.59     12.47 o 
   0  11   6      154.76      144.77     10.35 o 
   1  11   6       84.57       86.41      6.25 o 
   2  11   6        1.32        8.47      3.25 o 
   3  11   6     1841.68     1814.88     38.39 o 
   4  11   6        0.07        5.07      4.77 o 
   5  11   6      124.97      119.36     31.48 o 
   6  11   6      349.42      296.49     62.63 o 
   7  11   6      131.13      116.71     10.80 o 
   9  11   6       59.26       56.62      7.41 o 
  -8  12   6      104.73      103.25      5.98 o 
  -7  12   6      148.75      166.57      9.87 o 
  -6  12   6      498.50      528.78     20.38 o 
  -5  12   6       29.70       33.29      3.57 o 
  -4  12   6      292.17      313.89     10.59 o 
  -3  12   6        7.98       13.89      4.10 o 
  -2  12   6      226.03      233.66     12.53 o 
  -1  12   6        8.64        4.85      3.19 o 
   0  12   6      830.18      798.67     27.91 o 
   1  12   6       11.83       10.65      6.25 o 
   2  12   6      146.84      134.39      9.55 o 
   3  12   6      489.18      468.21     17.23 o 
   4  12   6      170.48      167.28     38.73 o 
   5  12   6      150.15      151.87     35.44 o 
   6  12   6      121.05      113.81     12.40 o 
   7  12   6        2.44       11.97      5.28 o 
   8  12   6       94.52      108.22      8.84 o 
   9  12   6       98.36       96.22      5.84 o 
  -6  13   6        4.08        7.64      2.41 o 
  -5  13   6       23.10       25.57      4.03 o 
  -4  13   6       38.11       35.36      4.01 o 
  -3  13   6        1.91        2.87      2.46 o 
  -2  13   6       52.15       52.82      5.58 o 
  -1  13   6      135.09      135.77     14.23 o 
   0  13   6       43.15       39.11      8.42 o 
   1  13   6       33.09       34.44      7.35 o 
   2  13   6       10.20        9.36      2.87 o 
   3  13   6      311.12      296.74     11.49 o 
   4  13   6        4.12        4.22      4.06 o 
   5  13   6      125.72      151.83     11.49 o 
   6  13   6        2.75        8.96      3.93 o 
   7  13   6      139.95      167.89      9.33 o 
  -4  14   6       77.79       69.03      5.56 o 
  -3  14   6      459.84      445.09     17.88 o 
  -2  14   6        5.32        9.34      4.16 o 
  -1  14   6       28.22       21.22      5.38 o 
   0  14   6        0.01       -1.75      3.17 o 
   1  14   6       38.74       37.56      6.12 o 
   2  14   6        8.48        6.25      3.16 o 
   3  14   6      310.07      308.94      8.68 o 
   4  14   6       87.80       98.46      6.98 o 
   5  14   6       27.98       31.94      3.92 o 
  -2  15   6       28.05       21.59      3.11 o 
  -1  15   6       37.80       41.62      4.54 o 
   0  15   6       36.28       41.36      4.66 o 
   1  15   6       19.82       19.55      3.03 o 
  -3 -12   7       35.36       25.67      3.35 o 
  -2 -12   7       18.37       12.80      2.30 o 
  -1 -12   7      130.08      113.42      6.03 o 
   0 -12   7        0.38       -3.73      3.73 o 
   1 -12   7      163.78      164.82     11.04 o 
   2 -12   7       69.42       61.78      6.81 o 
   3 -12   7        3.88        2.57      2.96 o 
   4 -12   7       33.02       37.93      7.18 o 
   5 -12   7      189.95      162.41      8.31 o 
  -5 -11   7        0.02        3.26      2.10 o 
  -4 -11   7       57.51       46.26      3.63 o 
  -3 -11   7       17.77       15.63      3.10 o 
  -2 -11   7        0.73       -0.17      2.45 o 
  -1 -11   7        9.76        2.72      2.70 o 
   0 -11   7        6.66        5.79      2.98 o 
   1 -11   7      135.57      134.33     17.07 o 
   2 -11   7       83.76       72.41      9.13 o 
   3 -11   7      180.96      170.78     13.33 o 
   4 -11   7      121.61      115.23     10.69 o 
   5 -11   7       33.98       30.19      4.01 o 
   6 -11   7      135.65      112.54     17.34 o 
  -6 -10   7       98.47       92.09      6.91 o 
  -5 -10   7       51.27       41.71      6.07 o 
  -4 -10   7       85.33       68.46      6.23 o 
  -3 -10   7       26.08       26.89      4.27 o 
  -2 -10   7       14.52       15.65      4.25 o 
  -1 -10   7      483.10      495.63     17.39 o 
   0 -10   7      112.95      124.21      9.07 o 
   1 -10   7       28.51       25.97      4.90 o 
   2 -10   7       28.50       20.08      4.73 o 
   3 -10   7       57.85       61.99      9.61 o 
   4 -10   7      234.49      260.14     17.78 o 
   5 -10   7      646.33      687.33     27.75 o 
   6 -10   7        0.90        2.38      2.62 o 
   7 -10   7       92.60       91.57      5.61 o 
   8 -10   7       15.56       16.14      3.49 o 
  -7  -9   7      214.42      211.86      9.59 o 
  -6  -9   7        0.19        1.50      1.79 o 
  -5  -9   7      194.28      215.64     12.69 o 
  -4  -9   7       63.80       68.78      8.62 o 
  -3  -9   7      355.28      362.20     14.78 o 
  -2  -9   7      123.43      126.01      9.25 o 
  -1  -9   7      902.54      830.52     23.73 o 
   0  -9   7        5.13        2.15      3.78 o 
   1  -9   7       74.50       92.67      8.53 o 
   2  -9   7      160.17      198.12     11.81 o 
   3  -9   7       10.66       17.88      4.58 o 
   4  -9   7       87.58       67.71     10.40 o 
   5  -9   7      258.48      228.99     11.61 o 
   6  -9   7       53.89       46.98      4.60 o 
   7  -9   7       85.66       76.97      7.76 o 
   8  -9   7       44.92       48.52      5.88 o 
   9  -9   7      397.60      384.21     16.21 o 
  10  -9   7      239.68      255.06     10.46 o 
  -8  -8   7       29.27       40.99      4.83 o 
  -7  -8   7        5.53        8.03      3.25 o 
  -6  -8   7       71.11       62.39      7.05 o 
  -5  -8   7      127.79      122.25     10.21 o 
  -4  -8   7      126.65      101.70      7.21 o 
  -3  -8   7      230.24      209.73     16.02 o 
  -2  -8   7      201.79      190.70     15.45 o 
  -1  -8   7       10.38       15.07      4.55 o 
   0  -8   7     1045.48     1067.33     43.27 o 
   1  -8   7      805.15      865.27     24.43 o 
   2  -8   7       69.81       66.20      7.16 o 
   3  -8   7      137.34      130.94      9.71 o 
   4  -8   7        0.11       -0.93      2.65 o 
   5  -8   7      357.41      288.48     14.06 o 
   6  -8   7       73.90       87.61      7.93 o 
   7  -8   7       26.30       34.45      4.95 o 
   8  -8   7       21.85       25.19      2.83 o 
   9  -8   7        3.71        4.88      2.38 o 
  10  -8   7      252.63      249.02      8.41 o 
  11  -8   7       30.10       27.49      3.47 o 
  -9  -7   7        5.18        6.12      2.60 o 
  -8  -7   7       39.71       33.14      5.27 o 
  -7  -7   7       28.91       28.53      5.68 o 
  -6  -7   7      168.13      173.83     13.03 o 
  -5  -7   7      174.85      188.09     13.71 o 
  -4  -7   7      116.70      107.84      7.48 o 
  -3  -7   7      173.88      176.64      9.42 o 
  -2  -7   7      504.21      534.00     25.41 o 
  -1  -7   7     2365.48     2331.20     56.11 o 
   0  -7   7        0.26        4.10      5.71 o 
   1  -7   7       26.47       26.55      4.95 o 
   2  -7   7      622.60      598.52     19.51 o 
   3  -7   7      106.17      123.38      9.13 o 
   4  -7   7      166.73      181.44      8.48 o 
   5  -7   7       30.36       14.93      4.20 o 
   6  -7   7      329.30      340.59     15.59 o 
   7  -7   7        2.79        2.30      2.42 o 
   8  -7   7      154.61      156.44      7.82 o 
   9  -7   7        4.23        9.54      2.96 o 
  10  -7   7        0.54       -0.70      2.55 o 
  11  -7   7       67.64       67.89      4.49 o 
 -10  -6   7      211.67      228.83     10.08 o 
  -9  -6   7       22.97       19.46      4.44 o 
  -8  -6   7        0.03       -0.41      4.00 o 
  -7  -6   7       79.80       67.86      9.11 o 
  -6  -6   7       40.91       42.90      7.75 o 
  -5  -6   7        0.14        1.42      4.62 o 
  -4  -6   7     3415.03     3204.58     63.29 o 
  -3  -6   7      216.22      198.11      9.90 o 
  -2  -6   7      359.01      350.00     12.59 o 
   1  -6   7        0.01       -8.29     11.54 o 
   2  -6   7      221.38      248.74     34.36 o 
   3  -6   7     1536.89     1618.29     71.43 o 
   4  -6   7      608.96      601.51     14.81 o 
   5  -6   7       40.66       33.57      5.10 o 
   6  -6   7      545.24      464.51     13.79 o 
   7  -6   7       49.57       47.77      6.45 o 
   8  -6   7      160.51      138.28      7.83 o 
   9  -6   7      250.29      223.80     15.70 o 
  10  -6   7       13.21       13.39      3.73 o 
  11  -6   7      150.87      157.36      7.67 o 
  12  -6   7       73.28       81.91      6.21 o 
 -10  -5   7       59.12       73.56      4.37 o 
  -9  -5   7        4.42        3.88      2.24 o 
  -8  -5   7       45.14       48.20      5.88 o 
  -7  -5   7     1033.75     1148.87     26.81 o 
  -6  -5   7      215.83      249.57     17.40 o 
  -5  -5   7       98.35      121.88     12.04 o 
  -4  -5   7      165.83      164.03     12.87 o 
  -1  -5   7       73.80       73.01     16.27 o 
   0  -5   7        0.43       -6.39      9.78 o 
   1  -5   7       15.86       22.96     12.57 o 
   2  -5   7      143.26      147.30     24.45 o 
   3  -5   7       40.31       34.89     15.26 o 
   4  -5   7       71.43       54.46     17.89 o 
   5  -5   7      521.19      550.57     17.44 o 
   6  -5   7      297.42      318.48     13.93 o 
   7  -5   7       36.10       29.84      9.87 o 
   8  -5   7      394.87      326.42     35.54 o 
   9  -5   7     1645.93     1636.88     55.08 o 
  10  -5   7      432.76      472.25     17.37 o 
  11  -5   7       32.36       35.32      4.45 o 
  12  -5   7      596.84      606.43     40.86 o 
 -11  -4   7       70.34       68.32      5.45 o 
 -10  -4   7      425.56      481.09     13.44 o 
  -9  -4   7      159.81      182.06      9.77 o 
  -8  -4   7      376.94      435.14     41.26 o 
  -7  -4   7      196.11      217.85     16.05 o 
  -6  -4   7       47.90       46.41      7.90 o 
  -5  -4   7        0.03        0.54      3.23 o 
  -4  -4   7      407.01      416.37     36.32 o 
  -3  -4   7       14.34       13.30      8.53 o 
  -2  -4   7       71.31       80.96     10.54 o 
  -1  -4   7        1.37        9.36      8.52 o 
   0  -4   7      141.24      157.08     23.46 o 
   1  -4   7       33.48       16.07      9.65 o 
   2  -4   7      972.28     1056.82     63.22 o 
   3  -4   7      324.30      346.95     37.90 o 
   4  -4   7      142.88      165.34     27.96 o 
   5  -4   7      268.78      239.59     33.33 o 
   6  -4   7        6.90        4.54      4.96 o 
   7  -4   7      127.72      111.69      7.26 o 
   8  -4   7       41.37       44.00      6.65 o 
   9  -4   7       29.81       31.98      4.67 o 
  10  -4   7       10.17       11.63      5.93 o 
  11  -4   7      132.16      141.91      8.49 o 
  12  -4   7       91.87       91.26      6.17 o 
  13  -4   7       81.95       84.72      6.04 o 
 -11  -3   7       68.98       71.80      6.40 o 
 -10  -3   7      502.40      536.30     15.44 o 
  -9  -3   7      115.34      119.43     13.33 o 
  -8  -3   7      161.12      163.20     10.66 o 
  -7  -3   7     1532.70     1639.76    121.13 o 
  -6  -3   7       71.87       79.85      7.50 o 
  -5  -3   7       93.13      111.04     10.20 o 
  -4  -3   7       26.06       28.82     10.40 o 
  -3  -3   7     1395.67     1585.99     46.39 o 
  -2  -3   7      214.98      258.16     21.12 o 
  -1  -3   7      919.27     1092.45     45.31 o 
   0  -3   7      136.29      152.76     21.43 o 
   1  -3   7       37.30       40.68     12.54 o 
   2  -3   7      187.37      210.15     26.69 o 
   3  -3   7     1143.30     1204.98     65.94 o 
   4  -3   7      355.59      362.45     37.76 o 
   5  -3   7       56.58       50.07     16.44 o 
   6  -3   7        1.23       -0.91      8.73 o 
   7  -3   7       22.86       18.28      4.56 o 
   8  -3   7      430.56      393.78     11.88 o 
   9  -3   7       18.84       18.83      4.02 o 
  10  -3   7        0.01        1.32      3.82 o 
  11  -3   7        0.99       -3.60      4.38 o 
  12  -3   7      915.85      970.91     21.32 o 
  13  -3   7      155.69      164.88      9.23 o 
 -11  -2   7       63.71       68.39      4.51 o 
 -10  -2   7     1208.26     1339.34     50.42 o 
  -9  -2   7      278.57      308.49     21.75 o 
  -8  -2   7      122.69      155.40     23.90 o 
  -7  -2   7      263.80      269.16     17.13 o 
  -6  -2   7      419.61      483.81     35.77 o 
  -5  -2   7       43.21       35.16     11.55 o 
  -4  -2   7      254.01      236.28     28.07 o 
  -3  -2   7       64.55       66.66     13.76 o 
  -2  -2   7      436.09      556.32     22.93 o 
  -1  -2   7     3141.07     3663.17    113.15 o 
   0  -2   7      824.09      952.45     50.17 o 
   1  -2   7       72.72       62.98     14.13 o 
   2  -2   7     2432.96     2545.14     88.29 o 
   3  -2   7     1085.45     1173.21     60.90 o 
   4  -2   7      865.42      986.18     57.97 o 
   5  -2   7     2598.58     2421.84     97.75 o 
   6  -2   7       13.94       15.67     11.64 o 
   7  -2   7      304.95      317.83     37.45 o 
   8  -2   7      232.57      222.71      8.40 o 
   9  -2   7      112.28      123.56      7.64 o 
  10  -2   7       78.21       77.01      9.08 o 
  11  -2   7      113.18      124.60     12.46 o 
  12  -2   7       33.72       33.61      4.51 o 
  13  -2   7       30.90       29.19      3.11 o 
 -12  -1   7        6.53        3.69      1.81 o 
 -11  -1   7      253.89      263.99     15.32 o 
 -10  -1   7        6.83        5.90      4.42 o 
  -9  -1   7       94.42       97.24      7.82 o 
  -8  -1   7        9.53       11.06      3.78 o 
  -7  -1   7      201.65      190.19     15.52 o 
  -6  -1   7        0.96       10.17      3.57 o 
  -5  -1   7      880.31      882.26     59.37 o 
  -4  -1   7     2468.71     2559.65     95.14 o 
  -3  -1   7     4217.97     4526.75    118.84 o 
  -2  -1   7      282.32      317.83     26.31 o 
  -1  -1   7      745.95      849.55     25.28 o 
   0  -1   7       53.90       66.85      7.89 o 
   1  -1   7        2.62        3.86      2.16 o 
   2  -1   7     2525.82     2664.26     50.91 o 
   3  -1   7     1304.61     1369.69     34.59 o 
   4  -1   7       72.66       90.09      9.15 o 
   5  -1   7       99.63       81.23      9.66 o 
   6  -1   7      116.33      168.08     25.15 o 
   7  -1   7       13.99       17.91     11.40 o 
   8  -1   7       95.63      101.84     11.07 o 
   9  -1   7      182.92      174.52     10.30 o 
  10  -1   7        0.06        7.03      6.42 o 
  11  -1   7        3.86        4.67      5.29 o 
  12  -1   7      374.57      286.11     16.59 o 
  13  -1   7        4.79        4.86      2.05 o 
 -12   0   7       64.43       67.02      5.81 o 
 -11   0   7       71.10       65.38      7.91 o 
 -10   0   7      139.87      138.67     13.62 o 
  -9   0   7        0.45       -1.49      2.83 o 
  -8   0   7      698.49      784.02     39.80 o 
  -7   0   7      204.80      170.86     14.83 o 
  -6   0   7     2559.39     2615.12    111.79 o 
  -5   0   7     1674.66     1706.49     83.77 o 
  -4   0   7      118.73       88.83     17.93 o 
  -3   0   7      517.11      468.49     36.44 o 
  -2   0   7     2384.16     2322.72     74.81 o 
  -1   0   7      508.10      483.76     29.08 o 
   0   0   7     2269.06     2017.90    244.59 o 
   1   0   7       24.06       24.91      5.62 o 
   2   0   7     3629.94     3692.75     60.67 o 
   3   0   7        0.51        1.72      2.54 o 
   4   0   7      261.53      240.25     15.62 o 
   5   0   7       48.24       64.84      9.21 o 
   6   0   7      940.89     1015.58     42.79 o 
   7   0   7      116.54      131.94     14.85 o 
   8   0   7      537.61      523.99     17.67 o 
   9   0   7      461.16      472.37     24.41 o 
  10   0   7        3.97        4.33      7.28 o 
  11   0   7       28.43       21.80      6.87 o 
  12   0   7       54.18       55.82      6.09 o 
  13   0   7      193.34      175.56     13.40 o 
 -12   1   7       36.09       43.54      4.50 o 
 -11   1   7      139.99      145.10     11.46 o 
 -10   1   7        2.32        6.93      4.26 o 
  -9   1   7       82.00       80.62     11.24 o 
  -8   1   7      760.95      768.90     34.95 o 
  -7   1   7       16.42       10.92      5.92 o 
  -6   1   7       55.77       52.86     18.37 o 
  -5   1   7      442.45      415.32     41.54 o 
  -4   1   7       44.96       56.34     15.46 o 
  -3   1   7     2307.97     2435.99     85.84 o 
  -2   1   7     1398.33     1419.19     57.55 o 
  -1   1   7     9889.92     9073.80    153.87 o 
   0   1   7      445.92      474.70     30.87 o 
   1   1   7     1498.61     1577.45     51.57 o 
   2   1   7     2047.00     2185.57     45.05 o 
   3   1   7      445.03      459.62     20.53 o 
   4   1   7       19.18       27.96      6.08 o 
   5   1   7       11.10       15.69      5.16 o 
   6   1   7      310.13      347.66     22.05 o 
   7   1   7      178.87      170.26     16.64 o 
   8   1   7       80.81       74.43     11.75 o 
   9   1   7     1102.37     1065.77     36.83 o 
  10   1   7       89.74      104.21     12.07 o 
  11   1   7       63.18       68.00     10.56 o 
  12   1   7       73.97       79.92      9.64 o 
  13   1   7        0.11       -0.88      2.54 o 
 -12   2   7        5.79        5.16      1.88 o 
 -11   2   7       94.93       94.91      8.91 o 
 -10   2   7      509.45      474.44     23.98 o 
  -9   2   7      352.67      347.98     22.50 o 
  -8   2   7       37.72       30.29      7.32 o 
  -7   2   7        1.09        9.05      5.04 o 
  -6   2   7      414.06      442.08     47.39 o 
  -5   2   7     1887.27     2038.11     94.48 o 
  -4   2   7      148.39      155.70     24.38 o 
  -3   2   7      315.75      272.39     28.69 o 
  -2   2   7       57.13       49.19     11.34 o 
  -1   2   7       66.34       67.27      9.25 o 
   0   2   7       58.62       64.19     11.77 o 
   1   2   7       13.23       12.96      5.89 o 
   2   2   7     1942.72     1947.33     42.51 o 
   3   2   7        8.50        9.81      3.63 o 
   4   2   7      209.41      215.85     15.15 o 
   5   2   7     2846.09     2863.39     60.88 o 
   6   2   7     1736.11     1881.40     79.58 o 
   7   2   7       14.53       16.08      9.61 o 
   8   2   7       37.19       34.47      6.38 o 
   9   2   7       36.72       26.00      8.06 o 
  10   2   7       33.86       45.77      9.18 o 
  11   2   7       16.41       27.02      7.57 o 
  12   2   7      318.64      327.97     18.02 o 
  13   2   7       98.96       90.77      8.43 o 
 -11   3   7      150.46      140.31      9.95 o 
 -10   3   7      115.68      102.08      6.92 o 
  -9   3   7       21.39       17.94      4.85 o 
  -8   3   7      300.23      309.09     13.66 o 
  -7   3   7        6.15        1.61      2.64 o 
  -6   3   7      127.57      163.87     29.96 o 
  -5   3   7       79.69       71.79     19.74 o 
  -4   3   7     2083.92     2082.28     90.75 o 
  -3   3   7        4.57        4.38      6.56 o 
  -2   3   7       12.54       13.91      7.78 o 
  -1   3   7     5519.34     5134.93    122.86 o 
   0   3   7     1727.22     1783.80     61.70 o 
   1   3   7     2177.12     2174.04     36.21 o 
   2   3   7      318.09      346.38     11.97 o 
   3   3   7     4304.30     4409.49     68.41 o 
   4   3   7       21.63       22.40      5.29 o 
   5   3   7     1007.05     1048.16     55.61 o 
   6   3   7      242.87      263.83     30.23 o 
   7   3   7      284.37      327.75     37.28 o 
   8   3   7      738.29      749.55     20.18 o 
   9   3   7       15.34        8.00      3.76 o 
  10   3   7      169.17      168.19     14.35 o 
  11   3   7      354.20      366.14     19.97 o 
  12   3   7       71.07       78.89      9.98 o 
  13   3   7       45.42       52.16      4.65 o 
 -12   4   7       84.06       53.00      4.80 o 
 -11   4   7       28.21       23.97      3.91 o 
 -10   4   7       53.05       56.03      7.11 o 
  -9   4   7      283.66      276.30     12.48 o 
  -8   4   7      203.75      210.20     11.51 o 
  -7   4   7      290.30      269.91     12.15 o 
  -6   4   7        5.48        5.60      5.03 o 
  -5   4   7      331.47      347.81     42.38 o 
  -4   4   7      980.94     1044.23     66.66 o 
  -3   4   7      628.66      657.76     47.08 o 
  -2   4   7     1140.49     1150.25     57.47 o 
  -1   4   7     1522.38     1541.41     64.17 o 
   0   4   7     2301.65     2251.19     44.91 o 
   1   4   7       90.09       65.71      7.09 o 
   2   4   7     4132.77     4038.69    128.59 o 
   3   4   7     1045.52     1024.94     23.25 o 
   4   4   7      780.01      836.54     28.73 o 
   5   4   7     1914.11     2006.21     57.59 o 
   6   4   7        2.34       -0.62      6.37 o 
   7   4   7       46.85       52.89     17.05 o 
   8   4   7     1465.94     1384.04     26.91 o 
   9   4   7      290.88      293.56     13.71 o 
  10   4   7      247.20      253.10     12.39 o 
  11   4   7        4.04        0.28      4.41 o 
  12   4   7      177.62      179.20     13.57 o 
  13   4   7        1.20        1.93      1.78 o 
 -11   5   7      375.31      361.01     11.69 o 
 -10   5   7      480.24      472.85     20.26 o 
  -9   5   7       70.83       74.57      9.59 o 
  -8   5   7        1.95       -0.81      3.17 o 
  -7   5   7       44.73       35.12      5.28 o 
  -6   5   7        8.53        8.04      3.49 o 
  -5   5   7       64.60       79.16     20.99 o 
  -4   5   7      818.65      839.05     62.29 o 
  -3   5   7       53.24       39.77     12.61 o 
  -2   5   7      397.14      448.66     38.37 o 
  -1   5   7     7910.54     8161.37    110.72 o 
   0   5   7      717.05      749.94     27.21 o 
   1   5   7      792.62      883.81     28.60 o 
   2   5   7     2511.65     2625.88     51.74 o 
   3   5   7      313.78      271.83     16.70 o 
   4   5   7     1045.01     1037.72     35.35 o 
   5   5   7       49.85       46.68      8.57 o 
   6   5   7     1343.02     1425.84     76.30 o 
   7   5   7      226.96      267.90     21.73 o 
   8   5   7       90.63       86.01      6.68 o 
   9   5   7       39.00       30.00      4.52 o 
  10   5   7        8.54        8.79      3.53 o 
  11   5   7       10.23        6.40      4.64 o 
  12   5   7       24.38       36.32      6.19 o 
  13   5   7       22.40       24.01      2.73 o 
 -11   6   7       19.13       17.56      2.36 o 
 -10   6   7       29.60       29.92      3.90 o 
  -9   6   7       23.70       17.03      5.48 o 
  -8   6   7      121.33      115.58      8.44 o 
  -7   6   7      630.78      660.36     24.27 o 
  -6   6   7      526.13      570.95     19.51 o 
  -5   6   7       12.86       17.72      4.51 o 
  -4   6   7      363.14      538.80     52.34 o 
  -3   6   7     1660.51     1785.26     88.46 o 
  -2   6   7        5.96        4.64      7.96 o 
  -1   6   7      271.67      283.32     19.31 o 
   0   6   7      315.22      313.95     19.04 o 
   1   6   7        0.01        3.74      3.13 o 
   2   6   7       45.96       30.47      6.38 o 
   3   6   7      361.93      416.14     22.29 o 
   4   6   7       52.42       57.14     14.43 o 
   5   6   7     1716.84     1748.41     84.93 o 
   6   6   7      229.64      264.16     18.74 o 
   7   6   7        5.02        3.00      4.13 o 
   8   6   7        6.28        7.34      5.25 o 
   9   6   7      132.39      117.25     21.41 o 
  10   6   7       15.03       18.21      6.47 o 
  11   6   7        9.70        7.23      3.99 o 
  12   6   7      402.12      436.16     32.84 o 
  13   6   7        0.39       -2.18      2.18 o 
 -11   7   7       10.08        7.96      2.19 o 
 -10   7   7        5.59        7.01      4.24 o 
  -9   7   7        2.16        2.04      2.36 o 
  -8   7   7       56.17       64.89      5.39 o 
  -7   7   7       69.52       59.15      5.43 o 
  -6   7   7     2993.21     3203.89     51.14 o 
  -5   7   7      365.07      381.48     12.52 o 
  -4   7   7      260.04      303.29     10.70 o 
  -3   7   7      242.47      262.36     35.29 o 
  -2   7   7       97.36      104.00     21.29 o 
  -1   7   7      193.99      149.00     15.19 o 
   0   7   7        0.02       -1.90      3.59 o 
   1   7   7       13.55        5.52      3.47 o 
   2   7   7      470.03      493.03     25.45 o 
   3   7   7     1164.78     1100.15     39.47 o 
   4   7   7       58.52       56.80      9.38 o 
   5   7   7       98.81      123.81     10.07 o 
   6   7   7       19.29       44.21     10.04 o 
   7   7   7        7.39       16.08      4.10 o 
   8   7   7        7.26        4.16      5.35 o 
   9   7   7      741.13      721.04     29.90 o 
  10   7   7       25.74       22.94      4.40 o 
  11   7   7       10.01        2.98      5.14 o 
  12   7   7      113.75      101.97      8.24 o 
 -10   8   7      143.44      123.78     12.99 o 
  -9   8   7        6.71        3.64      2.25 o 
  -8   8   7        1.16        0.31      2.15 o 
  -7   8   7      119.76      147.55      7.97 o 
  -6   8   7      117.74      116.28      7.42 o 
  -5   8   7        6.40        3.71      2.95 o 
  -4   8   7       16.88       16.15      2.76 o 
  -3   8   7     1224.91     1258.67     25.55 o 
  -2   8   7      544.56      564.12     22.57 o 
  -1   8   7      161.03      124.08     14.78 o 
   0   8   7     4139.14     4214.15     95.07 o 
   1   8   7       19.03       20.61      6.50 o 
   2   8   7       26.96       35.06      7.85 o 
   3   8   7      517.63      592.83     30.49 o 
   4   8   7       80.48       73.02      7.69 o 
   5   8   7        3.77       -2.02      4.57 o 
   6   8   7       27.48       24.73      6.85 o 
   7   8   7        8.36        5.83      5.21 o 
   8   8   7        3.62        3.24      5.14 o 
   9   8   7      116.61      112.50     13.03 o 
  10   8   7       62.46       59.17      8.62 o 
  11   8   7       40.73       29.58      5.72 o 
  12   8   7      379.14      350.27     12.15 o 
 -10   9   7       32.16       25.54      3.46 o 
  -9   9   7        7.13        6.74      2.13 o 
  -8   9   7        4.89        3.41      2.29 o 
  -7   9   7       66.33       84.08      5.80 o 
  -6   9   7      415.34      451.59     13.77 o 
  -5   9   7        9.22        9.54      2.96 o 
  -4   9   7        0.15        3.62      2.27 o 
  -3   9   7      594.25      681.76     15.42 o 
  -2   9   7       57.18       61.74      5.04 o 
  -1   9   7       23.95       35.52      4.45 o 
   0   9   7      242.34      241.57     13.11 o 
   1   9   7       83.17       74.60      6.21 o 
   2   9   7        8.62       12.58      2.66 o 
   3   9   7      429.89      442.81     18.07 o 
   4   9   7       81.33       75.68      5.57 o 
   5   9   7      100.53      111.21     12.78 o 
   6   9   7      507.35      429.10     25.69 o 
   7   9   7      189.29      171.80     32.19 o 
   8   9   7      102.02      100.13     14.73 o 
   9   9   7      510.92      474.13     23.63 o 
  10   9   7       64.16       42.64     11.77 o 
  11   9   7        4.01        0.19      2.35 o 
  -9  10   7        2.13       -1.35      2.22 o 
  -8  10   7       58.01       72.48      7.79 o 
  -7  10   7        0.27        2.70      2.70 o 
  -6  10   7      238.48      247.17      9.52 o 
  -5  10   7        0.46        1.86      2.14 o 
  -4  10   7       52.98       54.83      4.48 o 
  -3  10   7       20.32       16.81      3.06 o 
  -2  10   7        0.72       -0.07      2.17 o 
  -1  10   7      554.11      579.79     14.11 o 
   0  10   7     3876.59     4157.68     45.79 o 
   1  10   7      449.47      480.35     14.13 o 
   2  10   7       94.58       92.60      8.04 o 
   3  10   7     1827.15     1831.63     79.78 o 
   4  10   7      177.79      173.63      9.47 o 
   5  10   7       17.06       14.62      5.19 o 
   6  10   7      460.59      385.18     55.94 o 
   7  10   7       14.35        4.65      4.71 o 
   8  10   7      106.34       95.78     18.74 o 
   9  10   7      144.01      124.37     16.78 o 
  10  10   7        2.12        1.20      2.33 o 
  -8  11   7       54.97       59.58      6.05 o 
  -7  11   7        0.45       -2.41      3.73 o 
  -6  11   7      392.39      443.25     15.23 o 
  -5  11   7       29.56       26.06      3.54 o 
  -4  11   7        0.02        0.13      2.79 o 
  -3  11   7     1071.83     1145.89     19.54 o 
  -2  11   7        1.01        1.33      2.19 o 
  -1  11   7       41.89       40.68      4.63 o 
   0  11   7       23.65       22.85      3.80 o 
   1  11   7       18.80       15.68      3.28 o 
   2  11   7       69.77       62.08      5.90 o 
   3  11   7     1055.22     1155.38     66.31 o 
   4  11   7       32.77       28.74      4.30 o 
   5  11   7        4.13        4.40      3.91 o 
   6  11   7     1645.10     1429.90    212.64 o 
   7  11   7       13.35        4.84      7.71 o 
   8  11   7        4.44       -0.54      4.50 o 
   9  11   7       89.36       89.58      9.03 o 
  10  11   7        0.00        0.98      1.96 o 
  -7  12   7       60.36       59.85      5.85 o 
  -6  12   7      360.66      364.65     16.64 o 
  -5  12   7       64.57       70.24      6.15 o 
  -4  12   7      269.42      289.40     12.56 o 
  -3  12   7       10.05       12.26      3.90 o 
  -2  12   7       12.31       22.73     12.76 o 
  -1  12   7       34.97       34.80      5.60 o 
   0  12   7        0.20        0.43      3.29 o 
   1  12   7      102.00      116.54      9.20 o 
   2  12   7      224.96      238.03     13.38 o 
   3  12   7      409.88      425.72     13.64 o 
   4  12   7      162.40      144.70      8.00 o 
   5  12   7        0.44        3.75      9.01 o 
   6  12   7      144.05      106.50      8.08 o 
   7  12   7        5.80        3.47      4.11 o 
   8  12   7        6.16       14.14      4.51 o 
   9  12   7        0.03       -0.27      1.69 o 
  -6  13   7      570.44      597.06     17.00 o 
  -5  13   7       32.09       35.15      4.93 o 
  -4  13   7        4.75        3.78      2.05 o 
  -3  13   7      302.35      334.37     13.46 o 
  -2  13   7       48.05       51.09      5.58 o 
  -1  13   7      172.45      187.94     16.24 o 
   0  13   7       62.07       59.60      9.79 o 
   1  13   7      239.91      248.86     18.03 o 
   2  13   7       19.34       21.21      5.96 o 
   3  13   7        0.02       -1.17      2.31 o 
   4  13   7       13.17       13.24      4.26 o 
   5  13   7       80.93       82.07      8.44 o 
   6  13   7       67.17       67.26      7.16 o 
   7  13   7      315.78      340.98     13.12 o 
  -3  14   7      336.70      308.22     14.17 o 
  -2  14   7       24.94       28.90      5.63 o 
  -1  14   7       26.20       34.93      6.40 o 
   0  14   7      884.63      948.76     30.56 o 
   1  14   7       44.52       44.99      6.54 o 
   2  14   7       20.21       21.41      4.56 o 
   3  14   7      266.62      245.33     11.24 o 
   4  14   7       27.78       31.23      3.88 o 
  -1  15   7        4.35       -0.35      1.78 o 
   0  15   7        9.02        6.38      2.18 o 
   1  15   7        3.10        1.85      1.61 o 
  -1 -12   8       58.21       52.15      4.98 o 
   0 -12   8       14.60       14.94      3.54 o 
   1 -12   8        6.41        7.11      3.26 o 
   2 -12   8       10.60       12.53      3.42 o 
   3 -12   8       18.78       12.59      5.42 o 
  -4 -11   8      208.79      193.72      9.24 o 
  -3 -11   8       15.27       12.25      2.08 o 
  -2 -11   8        0.32       -2.74      4.67 o 
  -1 -11   8       29.36       37.20      4.25 o 
   0 -11   8        2.25        0.29      2.66 o 
   1 -11   8       24.33       20.16      3.52 o 
   2 -11   8       60.53       54.31      7.58 o 
   3 -11   8       34.52       36.35      6.61 o 
   4 -11   8       40.46       44.39      6.71 o 
   5 -11   8      524.27      525.72     31.67 o 
   6 -11   8      150.21      113.61      5.55 o 
  -6 -10   8       30.16       26.27      3.09 o 
  -5 -10   8        2.76        7.34      3.12 o 
  -4 -10   8       26.52       25.49      3.26 o 
  -3 -10   8       13.29       15.20      3.24 o 
  -2 -10   8        0.04       -0.24      3.16 o 
  -1 -10   8      183.23      206.92     10.76 o 
   0 -10   8       83.76       76.89      7.01 o 
   1 -10   8        4.24        0.66      3.38 o 
   2 -10   8       96.39       66.99      6.60 o 
   3 -10   8       69.25       63.62      8.99 o 
   4 -10   8       11.22        9.88      5.35 o 
   5 -10   8     1108.17     1125.96     34.91 o 
   6 -10   8       64.71       65.31      6.51 o 
   7 -10   8        0.59       -2.94      2.94 o 
   8 -10   8       74.46       72.93      5.43 o 
  -7  -9   8        5.70        5.96      2.10 o 
  -6  -9   8       73.61       75.99      4.33 o 
  -5  -9   8      164.20      188.01     13.06 o 
  -4  -9   8      425.08      484.03     14.87 o 
  -3  -9   8      171.69      178.29      9.87 o 
  -2  -9   8      226.41      213.07     11.38 o 
  -1  -9   8      327.49      315.88     14.10 o 
   0  -9   8        9.49        7.23      3.88 o 
   1  -9   8       49.96       41.98      6.08 o 
   2  -9   8        3.28        1.23      3.72 o 
   3  -9   8      233.94      232.22     12.47 o 
   4  -9   8      412.24      389.14     23.13 o 
   5  -9   8      398.28      346.46     13.67 o 
   6  -9   8       14.98       12.33      3.02 o 
   7  -9   8       10.39        9.68      3.80 o 
   8  -9   8       89.50       99.05      6.05 o 
   9  -9   8      419.20      458.45     16.05 o 
  -8  -8   8      363.19      371.05     39.81 o 
  -7  -8   8        5.83       12.76      3.27 o 
  -6  -8   8        3.38        4.59      3.13 o 
  -5  -8   8      114.64      109.55      9.16 o 
  -4  -8   8      137.08      152.34      8.16 o 
  -3  -8   8      177.77      196.91     14.87 o 
  -2  -8   8     1114.99     1140.77     37.76 o 
  -1  -8   8       31.78       33.76      8.00 o 
   0  -8   8      934.23      922.54     35.27 o 
   1  -8   8      894.56      886.19     24.85 o 
   2  -8   8     6146.00     6227.29     95.43 o 
   3  -8   8       76.06       70.87     10.00 o 
   4  -8   8       39.66       38.28      4.42 o 
   5  -8   8       86.15       67.97     10.61 o 
   6  -8   8       86.16       97.36      8.47 o 
   7  -8   8        6.15        4.71      2.68 o 
   8  -8   8      304.63      288.81     14.38 o 
   9  -8   8      375.52      386.34     10.90 o 
  10  -8   8       21.39       24.07      4.58 o 
  -9  -7   8        3.22        0.42      1.62 o 
  -8  -7   8       19.00       24.46      4.34 o 
  -7  -7   8      210.08      227.75     13.43 o 
  -6  -7   8       15.78       15.66      4.23 o 
  -5  -7   8      281.21      294.58     16.61 o 
  -4  -7   8        0.27        6.13      3.76 o 
  -3  -7   8      396.53      372.53     24.25 o 
  -2  -7   8      388.23      343.40     20.55 o 
  -1  -7   8     4447.92     4372.63     83.46 o 
   0  -7   8       44.87       43.13      8.88 o 
   1  -7   8      542.12      572.54     19.46 o 
   2  -7   8      460.82      446.77     17.20 o 
   3  -7   8      563.96      579.05     19.44 o 
   4  -7   8      303.11      273.53     11.03 o 
   5  -7   8     1122.31     1040.36     27.50 o 
   6  -7   8     1032.17      966.96     26.71 o 
   7  -7   8      214.38      186.28     17.65 o 
   8  -7   8     1479.08     1427.59     27.64 o 
   9  -7   8      132.08      125.76      6.33 o 
  10  -7   8        0.26       -2.45      2.45 o 
  11  -7   8      204.81      210.21      6.75 o 
  -9  -6   8       54.90       71.97      6.62 o 
  -8  -6   8       12.94       19.89      4.94 o 
  -7  -6   8       44.26       56.30      8.00 o 
  -6  -6   8       23.14       13.45      4.82 o 
  -5  -6   8      226.59      204.43     14.70 o 
  -4  -6   8      576.69      580.54     24.49 o 
  -3  -6   8       13.58       13.50      4.51 o 
  -2  -6   8       45.96       49.34      5.79 o 
  -1  -6   8      885.24      868.01     31.34 o 
   0  -6   8      322.57      309.34     18.80 o 
   1  -6   8      353.42      375.31     15.95 o 
   2  -6   8     2227.13     2322.60     39.09 o 
   3  -6   8      350.93      315.95     15.52 o 
   4  -6   8       44.71       36.21      4.08 o 
   5  -6   8     4124.32     3842.58     64.97 o 
   6  -6   8      175.86      163.38     11.39 o 
   7  -6   8       65.21       66.10      6.90 o 
   8  -6   8       11.67        7.78      3.11 o 
   9  -6   8      374.69      360.96     15.31 o 
  10  -6   8        8.74       11.16      3.34 o 
  11  -6   8      118.97      115.97      6.30 o 
  12  -6   8      277.27      260.04      9.53 o 
 -10  -5   8      138.16      149.84      8.28 o 
  -9  -5   8        5.30        1.77      1.61 o 
  -8  -5   8      237.24      259.93     10.90 o 
  -7  -5   8      587.78      642.11     18.80 o 
  -6  -5   8        4.50       10.29      4.21 o 
  -5  -5   8      310.16      316.40     18.92 o 
  -4  -5   8     1344.72     1342.74     38.62 o 
  -3  -5   8        3.78        5.95      4.14 o 
  -2  -5   8       88.05       83.04      8.66 o 
   0  -5   8        2.35       -3.38      6.75 o 
   1  -5   8       53.72       38.33     14.70 o 
   2  -5   8      970.98      872.05     62.73 o 
   3  -5   8      430.14      401.69     44.15 o 
   4  -5   8       10.74        0.20      5.21 o 
   5  -5   8        5.78       -1.58      2.86 o 
   6  -5   8     1076.33     1026.01     20.93 o 
   7  -5   8      741.07      722.09     20.09 o 
   8  -5   8      810.93      772.53     39.18 o 
   9  -5   8      530.09      539.66     18.05 o 
  10  -5   8        5.15        4.97      4.98 o 
  11  -5   8      617.81      656.66     21.27 o 
  12  -5   8       23.51       25.36      2.79 o 
 -10  -4   8      323.98      362.49     10.23 o 
  -9  -4   8        2.21        4.31      2.41 o 
  -8  -4   8       40.99       46.54      5.41 o 
  -7  -4   8        6.68       10.76      3.26 o 
  -6  -4   8       28.66       26.92      4.94 o 
  -5  -4   8      234.94      221.39     13.49 o 
  -4  -4   8     1250.18     1334.28     38.38 o 
  -2  -4   8      561.42      547.03     42.80 o 
  -1  -4   8      355.84      397.08     37.94 o 
   0  -4   8     1031.61     1050.91     63.16 o 
   1  -4   8     1341.18     1265.97     72.07 o 
   2  -4   8      260.97      264.35     34.39 o 
   3  -4   8       41.81       40.43     16.97 o 
   4  -4   8      418.00      421.57     45.19 o 
   5  -4   8      909.27      920.48     67.78 o 
   6  -4   8      186.65      185.78     10.24 o 
   7  -4   8      105.14       94.56      6.66 o 
   8  -4   8      393.79      346.11     18.08 o 
   9  -4   8      210.83      220.32      9.55 o 
  10  -4   8      401.93      396.15     14.44 o 
  11  -4   8       47.40       44.83      5.89 o 
  12  -4   8      258.33      253.21     24.85 o 
  13  -4   8       15.61       16.78      2.84 o 
 -11  -3   8        6.46        5.11      1.76 o 
 -10  -3   8      245.87      265.53      9.80 o 
  -9  -3   8       75.52       76.54      6.43 o 
  -8  -3   8       60.70       64.02      6.59 o 
  -7  -3   8      627.95      695.56     25.56 o 
  -6  -3   8      699.69      757.93     42.77 o 
  -5  -3   8      661.04      734.97     21.97 o 
  -4  -3   8       13.69        9.78      4.50 o 
  -3  -3   8        4.35       -4.80      7.66 o 
  -2  -3   8       59.32       67.42     15.46 o 
  -1  -3   8        2.40        5.72      6.51 o 
   0  -3   8        2.95       -0.42      6.26 o 
   1  -3   8      194.75      213.57     27.69 o 
   2  -3   8     1186.86     1414.73     73.70 o 
   3  -3   8     1864.77     2109.28     93.78 o 
   4  -3   8      501.35      524.69     48.13 o 
   5  -3   8       35.81       34.93     16.39 o 
   6  -3   8        4.50       -3.13      8.53 o 
   7  -3   8       15.08        8.45      3.86 o 
   8  -3   8       40.07       36.63      5.39 o 
   9  -3   8      114.20      105.46      7.21 o 
  10  -3   8        1.68        1.92      3.33 o 
  11  -3   8        5.00       -1.88      3.69 o 
  12  -3   8       13.27       12.80      4.79 o 
  13  -3   8       18.74       15.84      3.46 o 
 -11  -2   8        9.87        6.66      2.61 o 
 -10  -2   8      396.96      411.39     14.35 o 
  -9  -2   8       21.09       23.07      5.39 o 
  -8  -2   8      162.71      166.96     10.54 o 
  -7  -2   8       13.86       10.95      3.91 o 
  -6  -2   8        0.27        3.81      3.16 o 
  -5  -2   8       72.63       73.17      6.63 o 
  -4  -2   8     1183.64     1282.42     66.03 o 
  -2  -2   8      277.32      309.11     31.33 o 
  -1  -2   8      184.46      259.44     28.81 o 
   0  -2   8     3588.41     4496.52    123.91 o 
   1  -2   8     4083.38     4679.22    128.74 o 
   2  -2   8      476.18      491.48     40.76 o 
   3  -2   8        6.71       -5.35      9.53 o 
   4  -2   8      123.93      120.21     23.15 o 
   5  -2   8        0.23       -0.17     10.14 o 
   6  -2   8       79.01      100.31     21.74 o 
   7  -2   8       41.23       42.81      4.36 o 
   8  -2   8       24.16       30.71      5.62 o 
   9  -2   8      127.66      138.90      8.10 o 
  10  -2   8        1.17        1.24      3.38 o 
  11  -2   8      102.24       98.79     10.97 o 
  12  -2   8        0.09        0.80      2.28 o 
  13  -2   8       37.41       36.86      4.95 o 
 -11  -1   8        1.32        2.68      2.60 o 
 -10  -1   8        0.13        0.06      1.90 o 
  -9  -1   8        1.96        0.70      2.93 o 
  -8  -1   8        7.58        3.47      3.19 o 
  -7  -1   8     2542.08     2680.73    125.43 o 
  -6  -1   8      430.20      492.92     23.77 o 
  -5  -1   8      156.22      161.14     25.76 o 
  -4  -1   8      525.05      570.95     45.09 o 
  -3  -1   8      732.58      839.07     49.98 o 
  -2  -1   8     1653.10     1976.15     70.37 o 
  -1  -1   8      583.37      653.93     35.22 o 
   0  -1   8      112.85      139.05     11.81 o 
   1  -1   8      392.03      495.23     38.15 o 
   2  -1   8      404.88      478.49     22.68 o 
   3  -1   8     4704.26     5525.60     83.72 o 
   4  -1   8     1796.28     1949.85     84.22 o 
   5  -1   8      140.08      145.88     24.46 o 
   6  -1   8      316.38      268.11     33.28 o 
   7  -1   8      371.86      345.36     37.96 o 
   8  -1   8      107.29      104.47      7.25 o 
   9  -1   8      194.28      189.57     13.00 o 
  10  -1   8       82.64       87.88      7.86 o 
  11  -1   8      109.33      117.08     12.50 o 
  12  -1   8        6.84       11.65      4.13 o 
  13  -1   8       38.86       31.22      4.44 o 
 -11   0   8      126.99      143.88     10.48 o 
 -10   0   8      460.52      439.36     22.51 o 
  -9   0   8        7.69        9.35      3.89 o 
  -8   0   8       79.58       93.71      7.74 o 
  -7   0   8       33.96       32.16      4.88 o 
  -6   0   8        9.59       12.93      3.39 o 
  -5   0   8        8.02       20.45     11.54 o 
  -4   0   8      368.24      340.05     35.65 o 
  -3   0   8       83.37       68.32     15.38 o 
  -2   0   8       81.30       83.91     15.81 o 
  -1   0   8     9176.40     9724.23    167.41 o 
   0   0   8     9608.20    10283.14    160.65 o 
   1   0   8     3445.76     3650.95     59.72 o 
   2   0   8       45.72       38.03      7.20 o 
   3   0   8      341.84      289.92     17.31 o 
   4   0   8       35.56       25.69      5.88 o 
   5   0   8     1366.39     1418.81     42.81 o 
   6   0   8     1366.85     1457.54     59.28 o 
   7   0   8       23.41       14.09      9.47 o 
   8   0   8      541.44      497.14     17.84 o 
   9   0   8      171.19      185.62     15.53 o 
  10   0   8       78.83       92.88     12.15 o 
  11   0   8       63.60       64.72      9.75 o 
  12   0   8      319.43      342.28     18.22 o 
  13   0   8        0.27       -0.08      3.46 o 
 -11   1   8       23.31       24.22      4.51 o 
 -10   1   8       32.15       51.88     10.37 o 
  -9   1   8      140.40      143.76     14.51 o 
  -8   1   8       95.63       93.96     12.93 o 
  -7   1   8       75.51       79.05     12.25 o 
  -6   1   8        1.79       -0.99      4.29 o 
  -5   1   8        4.21        4.42      9.98 o 
  -4   1   8     1298.81     1171.09     66.58 o 
  -3   1   8     3630.64     3868.79    115.31 o 
  -2   1   8     1580.45     1698.40     67.63 o 
  -1   1   8        0.22        1.38      4.54 o 
   0   1   8       22.63       14.91      4.61 o 
   1   1   8      794.81      864.07     41.66 o 
   2   1   8      544.24      649.91     25.89 o 
   3   1   8     7094.95     7378.31    143.64 o 
   4   1   8      247.89      265.92     17.61 o 
   5   1   8      214.60      230.14     17.28 o 
   6   1   8        6.28        5.25      4.66 o 
   7   1   8      133.88      145.41     15.57 o 
   8   1   8       83.39       78.88      9.15 o 
   9   1   8      273.10      279.77     19.15 o 
  10   1   8       87.44       95.06     12.10 o 
  11   1   8        7.63       12.08      6.36 o 
  12   1   8        2.53        3.21      4.91 o 
  13   1   8        7.51        6.04      2.22 o 
 -12   2   8       81.49       47.58      4.29 o 
 -11   2   8      355.05      361.05     15.71 o 
 -10   2   8      111.38      122.52     11.73 o 
  -9   2   8       20.92       15.28      5.18 o 
  -8   2   8        3.40        0.17      3.56 o 
  -7   2   8      301.29      297.97     18.83 o 
  -6   2   8       20.73       10.33      6.77 o 
  -5   2   8      121.15      132.41     24.46 o 
  -4   2   8      265.33      230.52     30.58 o 
  -3   2   8      182.93      182.97     24.68 o 
  -2   2   8      296.86      295.31     28.34 o 
  -1   2   8      296.42      208.28     21.97 o 
   0   2   8     4517.73     4902.26    117.71 o 
   1   2   8      783.00      932.11     44.07 o 
   2   2   8     3414.72     3354.06     68.97 o 
   3   2   8      451.02      453.46     33.58 o 
   4   2   8       52.09       44.96      7.77 o 
   5   2   8       13.75        5.87      4.32 o 
   6   2   8      120.02      144.25     21.96 o 
   7   2   8       70.70       88.50     19.17 o 
   8   2   8        3.69        3.87      4.32 o 
   9   2   8        5.62        1.79      5.34 o 
  10   2   8       30.09       29.51      7.64 o 
  11   2   8      280.05      290.83     18.41 o 
  12   2   8       68.12       80.97      9.54 o 
  13   2   8       33.67       32.51      3.22 o 
 -12   3   8        1.64        1.31      1.35 o 
 -11   3   8       30.73       27.20      3.91 o 
 -10   3   8        0.03        2.75      2.80 o 
  -9   3   8        9.59        6.77      3.85 o 
  -8   3   8        6.62       -0.25      3.73 o 
  -7   3   8     1936.50     1824.61     53.12 o 
  -6   3   8     1460.26     1458.31     78.53 o 
  -5   3   8      548.75      569.68     52.88 o 
  -4   3   8      711.71      683.28     53.41 o 
  -3   3   8        1.29        3.26      6.98 o 
  -2   3   8     1005.98     1070.49     56.03 o 
  -1   3   8      138.66      163.77     17.89 o 
   0   3   8      111.94      101.12     16.16 o 
   1   3   8      122.80      136.21     17.66 o 
   2   3   8     2566.04     2783.43     56.76 o 
   3   3   8       12.52       25.17      5.65 o 
   4   3   8       37.15       45.19      7.38 o 
   5   3   8       10.00        9.89      7.91 o 
   6   3   8      178.89      188.42     26.15 o 
   7   3   8       11.55        7.55      7.38 o 
   8   3   8       40.47       22.78      5.06 o 
   9   3   8        0.74        0.93      5.46 o 
  10   3   8      198.48      199.84     16.08 o 
  11   3   8       29.06       33.96      7.84 o 
  12   3   8      261.28      290.16     15.89 o 
  13   3   8       69.84       64.70      4.52 o 
 -10   4   8       10.97        5.11      2.18 o 
  -9   4   8      234.62      243.47     11.03 o 
  -8   4   8      660.40      680.42     20.00 o 
  -7   4   8      137.77      115.37      8.56 o 
  -6   4   8        2.85       -2.20      2.31 o 
  -5   4   8       43.94       52.14     17.50 o 
  -4   4   8      360.15      341.71     39.19 o 
  -3   4   8     2641.73     2652.93    101.53 o 
  -2   4   8        9.52        2.35      6.71 o 
  -1   4   8      255.73      241.21     27.71 o 
   0   4   8       10.73       34.77     10.63 o 
   1   4   8      533.77      582.07     36.70 o 
   2   4   8     6359.82     6706.15    138.84 o 
   3   4   8      249.88      268.62     16.68 o 
   4   4   8      707.34      748.37     46.00 o 
   5   4   8      137.84      162.88     23.39 o 
   6   4   8      182.87      180.29     26.49 o 
   7   4   8        7.94        8.16      8.32 o 
   8   4   8      415.16      393.84     19.00 o 
   9   4   8       24.22       26.53      4.94 o 
  10   4   8       42.78       40.77      5.58 o 
  11   4   8      103.82      116.04     11.33 o 
  12   4   8        8.00       12.89      5.05 o 
  13   4   8       51.43       42.77      3.96 o 
 -11   5   8      196.76      176.18     10.20 o 
 -10   5   8        2.01        6.61      3.30 o 
  -9   5   8        0.13       -1.90      3.17 o 
  -8   5   8       12.59       13.59      5.52 o 
  -7   5   8      291.16      266.29     12.54 o 
  -6   5   8      900.48      980.90     37.65 o 
  -5   5   8      203.81      205.23     10.62 o 
  -4   5   8        3.86        2.13      9.28 o 
  -3   5   8      538.68      657.81     51.92 o 
  -2   5   8      118.89      142.72     23.10 o 
  -1   5   8     2727.14     2704.68     96.49 o 
   0   5   8      304.20      317.91     18.08 o 
   1   5   8      832.08      852.36     35.51 o 
   2   5   8     2585.24     2903.54     88.79 o 
   3   5   8        3.53        3.14      5.08 o 
   4   5   8      463.49      449.35     37.04 o 
   5   5   8       44.52       48.14     13.46 o 
   6   5   8      500.87      484.51     44.11 o 
   7   5   8      232.89      248.37     12.92 o 
   8   5   8      489.72      441.85     15.19 o 
   9   5   8     1061.35     1043.40     28.45 o 
  10   5   8       40.99       44.14      5.77 o 
  11   5   8      123.78      134.57     10.70 o 
  12   5   8      139.65      151.09     11.32 o 
  13   5   8        2.62        2.91      1.52 o 
 -11   6   8       28.78       22.72      3.41 o 
 -10   6   8      141.38      134.89      6.93 o 
  -9   6   8      223.19      219.58     10.60 o 
  -8   6   8      578.78      583.74     25.84 o 
  -7   6   8      786.28      811.92     22.70 o 
  -6   6   8       11.68        3.20      3.75 o 
  -5   6   8        0.00        9.08      4.23 o 
  -4   6   8      186.16      184.87     14.48 o 
  -3   6   8        0.54       -4.53     10.71 o 
  -2   6   8        8.88        9.03      9.72 o 
  -1   6   8      842.37      822.35     54.15 o 
   0   6   8       23.95       24.92      6.21 o 
   1   6   8      340.18      348.83     20.00 o 
   2   6   8     1448.27     1555.10     42.94 o 
   3   6   8      380.70      371.43     33.24 o 
   4   6   8      470.09      561.11     43.00 o 
   5   6   8     1032.24     1236.34     68.45 o 
   6   6   8     2394.50     2829.08    239.63 o 
   7   6   8       65.35       80.36     15.71 o 
   8   6   8        0.19       -4.47      5.44 o 
   9   6   8        2.80        0.72      5.71 o 
  10   6   8       31.39       34.10      7.43 o 
  11   6   8       37.07       36.77      5.33 o 
  12   6   8       57.78       60.93      6.57 o 
 -10   7   8      237.43      221.91      8.04 o 
  -9   7   8      155.57      165.29      8.76 o 
  -8   7   8       65.06       66.93      6.60 o 
  -7   7   8      155.25      148.91      8.10 o 
  -6   7   8      235.33      246.08     10.76 o 
  -5   7   8       28.04       31.32      4.38 o 
  -4   7   8     3188.98     3408.24     42.20 o 
  -3   7   8       51.58       69.30      6.70 o 
  -2   7   8      236.18      246.80     33.13 o 
  -1   7   8      470.07      399.57     28.32 o 
   0   7   8       18.53       17.81      5.96 o 
   1   7   8        8.25        7.27      4.45 o 
   2   7   8      305.77      230.06     17.55 o 
   3   7   8      340.59      345.38     33.19 o 
   4   7   8       18.28       20.90      9.23 o 
   5   7   8        7.66        5.73      3.96 o 
   6   7   8       18.43       22.06      9.08 o 
   7   7   8      115.91      114.78     11.00 o 
   8   7   8      161.47      134.28     29.07 o 
   9   7   8       18.84        9.15      9.50 o 
  10   7   8       93.05       87.92     10.72 o 
  11   7   8       25.19       25.65      3.50 o 
  12   7   8      200.72      189.71     10.91 o 
 -10   8   8      448.90      352.69     31.19 o 
  -9   8   8      373.61      365.38     11.64 o 
  -8   8   8       32.99       36.50      4.54 o 
  -7   8   8      778.11      814.74     18.47 o 
  -6   8   8       53.88       58.58      5.59 o 
  -5   8   8     1095.87     1116.98     23.05 o 
  -4   8   8     1281.94     1224.10     23.98 o 
  -3   8   8      454.57      490.55     14.11 o 
  -2   8   8       81.83       73.56      5.63 o 
  -1   8   8        9.37       11.38      2.83 o 
   0   8   8      420.84      386.45     25.34 o 
   1   8   8       15.25        6.81      5.94 o 
   2   8   8     1072.19      949.95     46.07 o 
   3   8   8     1403.74     1418.13     68.34 o 
   4   8   8       71.15       75.83      9.81 o 
   5   8   8      289.13      313.77     19.13 o 
   6   8   8       36.90       43.50      7.03 o 
   7   8   8        1.98        4.96      4.42 o 
   8   8   8        1.71       -0.50      7.49 o 
   9   8   8      173.35      144.01     11.97 o 
  10   8   8       19.78       14.53      5.78 o 
  11   8   8       37.51       39.43      6.49 o 
  12   8   8       84.87       75.54      5.63 o 
  -9   9   8      139.77      121.59      5.67 o 
  -8   9   8       59.57       65.58      5.42 o 
  -7   9   8     1048.19     1036.09     19.75 o 
  -6   9   8        0.02        2.82      2.57 o 
  -5   9   8        0.00        0.04      2.75 o 
  -4   9   8        9.50       14.38      3.10 o 
  -3   9   8     1092.79     1103.02     20.30 o 
  -2   9   8      427.89      439.70     13.29 o 
  -1   9   8      995.92      973.21     18.68 o 
   0   9   8      370.79      346.89     13.31 o 
   1   9   8      344.63      353.90     12.74 o 
   2   9   8       30.31       28.00      4.41 o 
   3   9   8     1008.32     1143.82     42.40 o 
   4   9   8       62.32       75.60      9.52 o 
   5   9   8       84.96       98.13      9.24 o 
   6   9   8      387.21      343.51     30.97 o 
   7   9   8      151.06      137.03     17.56 o 
   8   9   8      173.93      154.86     21.73 o 
   9   9   8        2.25       13.65      5.97 o 
  10   9   8       22.07       13.82      4.49 o 
  11   9   8        9.26        7.67      2.92 o 
  -9  10   8        2.31        5.61      2.22 o 
  -8  10   8       38.83       43.30      5.86 o 
  -7  10   8       69.21       72.93      5.59 o 
  -6  10   8       14.58       21.93      3.91 o 
  -5  10   8        1.30       -1.30      2.54 o 
  -4  10   8       32.34       28.46      3.56 o 
  -3  10   8       16.74       11.19      2.76 o 
  -2  10   8      336.75      332.19     10.97 o 
  -1  10   8      584.77      555.14     16.35 o 
   0  10   8      279.95      333.96     14.53 o 
   1  10   8        7.75       10.44      3.69 o 
   2  10   8      119.86      111.12     12.49 o 
   3  10   8        2.27        4.97      3.06 o 
   4  10   8        3.14        2.70      2.64 o 
   5  10   8       35.72       34.56      6.20 o 
   6  10   8       20.64       24.18      5.68 o 
   7  10   8        2.51       -1.80      4.22 o 
   8  10   8        0.14       -4.37      4.37 o 
   9  10   8      460.18      455.77     13.72 o 
  10  10   8        9.42        6.77      2.66 o 
  -8  11   8       97.20      106.32      7.25 o 
  -7  11   8       34.89       38.68      5.71 o 
  -6  11   8       38.65       36.41      6.43 o 
  -5  11   8       14.10       13.04      2.57 o 
  -4  11   8     1462.82     1481.97     29.57 o 
  -3  11   8      754.40      775.99     18.48 o 
  -2  11   8        4.26        6.11      2.71 o 
  -1  11   8      257.87      249.74     10.81 o 
   0  11   8       24.65       19.12      3.61 o 
   1  11   8        8.20        5.08      3.64 o 
   2  11   8       65.34       62.55      7.57 o 
   3  11   8      168.59      218.15     13.34 o 
   4  11   8      143.97      152.13      8.47 o 
   5  11   8       28.75       30.07      6.02 o 
   6  11   8      713.65      651.39     79.90 o 
   7  11   8       10.35        8.77      4.23 o 
   8  11   8       72.33       55.23      7.13 o 
  -7  12   8      332.61      356.95     13.25 o 
  -6  12   8       34.54       38.15      5.54 o 
  -5  12   8      320.09      359.25     17.87 o 
  -4  12   8      310.57      305.77     13.32 o 
  -3  12   8     1703.88     1808.73     73.38 o 
  -2  12   8       17.33       26.89      3.65 o 
  -1  12   8      286.57      259.41     10.43 o 
   0  12   8      546.27      516.30     15.07 o 
   1  12   8       11.11        7.18      3.59 o 
   2  12   8        0.08       -0.62      3.39 o 
   3  12   8        1.59       -0.56      2.51 o 
   4  12   8      103.86       96.64      6.84 o 
   5  12   8      107.98      109.57      7.54 o 
   6  12   8      107.30      106.50      9.25 o 
   7  12   8       53.97       59.28      8.03 o 
   8  12   8       31.61       36.48      5.57 o 
  -6  13   8      141.20      153.27      7.85 o 
  -5  13   8       48.03       50.59      5.73 o 
  -4  13   8      543.08      537.97     38.85 o 
  -3  13   8       45.04       38.30      4.49 o 
  -2  13   8      105.46      105.07      7.52 o 
  -1  13   8      143.52      124.93     13.00 o 
   0  13   8       10.04        7.65      5.05 o 
   1  13   8        5.62        3.58      5.05 o 
   2  13   8      215.78      208.82     15.71 o 
   3  13   8      745.34      689.60     79.07 o 
   4  13   8       26.90       26.76      3.81 o 
   5  13   8        2.07        2.74      2.45 o 
   6  13   8        9.35        6.42      3.40 o 
   7  13   8        1.97        3.50      2.31 o 
  -3  14   8        0.03        1.80      2.36 o 
  -2  14   8       50.43       56.61      6.91 o 
  -1  14   8      120.22      115.30     10.19 o 
   0  14   8     1155.91     1216.39     34.66 o 
   1  14   8      114.98      125.05     10.59 o 
   2  14   8        3.89        8.28      3.18 o 
   3  14   8      164.82      145.73      8.74 o 
  -1  15   8        3.59        5.09      2.05 o 
   0  15   8        2.99        2.30      1.80 o 
  -3 -11   9        9.39       14.25      2.84 o 
  -2 -11   9        0.02       -0.49      3.48 o 
  -1 -11   9        0.02       -2.70      3.78 o 
   0 -11   9        0.80        1.45      2.17 o 
   1 -11   9       29.86       21.01      4.79 o 
   2 -11   9        9.34        9.43      4.17 o 
   3 -11   9        7.80       12.75      4.29 o 
   4 -11   9        1.81        4.64     11.94 o 
   5 -11   9        6.75       -4.05      4.05 o 
  -5 -10   9       87.02       90.93      6.17 o 
  -4 -10   9        1.68        2.46      2.74 o 
  -3 -10   9       81.90       78.00      5.16 o 
  -2 -10   9      116.92      136.67      7.57 o 
  -1 -10   9        0.61       -1.70      2.83 o 
   0 -10   9        6.63        4.62      3.06 o 
   1 -10   9       40.56       43.58      5.33 o 
   2 -10   9       62.12       64.65      6.07 o 
   3 -10   9        0.03       -2.99      5.34 o 
   4 -10   9      150.10      138.02     12.20 o 
   5 -10   9       21.90       26.88      8.24 o 
   6 -10   9       32.29       25.76      5.61 o 
   7 -10   9       96.43       88.02      6.79 o 
  -6  -9   9        0.04        3.05      2.38 o 
  -5  -9   9      343.77      355.14     16.01 o 
  -4  -9   9        8.79       11.40      4.03 o 
  -3  -9   9       11.23       10.65      3.30 o 
  -2  -9   9       68.42       65.31      6.21 o 
  -1  -9   9       20.47       17.32      4.28 o 
   0  -9   9        0.46       -1.48      3.42 o 
   1  -9   9      353.61      353.59     17.78 o 
   2  -9   9       23.47       12.86      3.89 o 
   3  -9   9      499.45      521.74     17.90 o 
   4  -9   9      187.86      201.54     16.36 o 
   5  -9   9       72.80       66.54      5.87 o 
   6  -9   9        2.94        5.28      2.33 o 
   7  -9   9       36.32       31.55      5.16 o 
   8  -9   9      337.05      312.93     28.10 o 
   9  -9   9        0.25       -2.38      2.38 o 
  -7  -8   9        2.95        1.99      1.49 o 
  -6  -8   9        0.07       -0.87      2.12 o 
  -5  -8   9       16.89       19.04      4.00 o 
  -4  -8   9        1.18        4.76      3.18 o 
  -3  -8   9       27.81       29.29      5.79 o 
  -2  -8   9      147.86      161.50      9.98 o 
  -1  -8   9      508.61      535.37     18.67 o 
   0  -8   9      687.85      677.39     21.37 o 
   1  -8   9      671.62      674.73     21.45 o 
   2  -8   9       73.09       88.20      7.96 o 
   3  -8   9       74.03       86.99      7.95 o 
   4  -8   9       13.43        6.30      3.32 o 
   5  -8   9       25.39       15.39      4.17 o 
   6  -8   9      307.80      292.44     10.42 o 
   7  -8   9      149.37      129.42     10.38 o 
   8  -8   9       41.87       29.93      4.43 o 
   9  -8   9      112.44      112.58      6.09 o 
  10  -8   9        9.85       13.02      3.17 o 
  -8  -7   9      160.66      189.46      9.25 o 
  -7  -7   9      233.94      274.73     13.40 o 
  -6  -7   9       16.60       15.16      4.34 o 
  -5  -7   9       78.90       97.58      9.39 o 
  -4  -7   9       52.17       64.81      8.20 o 
  -3  -7   9       33.24       32.45      5.93 o 
  -2  -7   9      663.70      633.37     17.90 o 
  -1  -7   9      173.11      162.81     14.72 o 
   0  -7   9       35.07       36.20      5.56 o 
   1  -7   9       28.53       36.15     18.06 o 
   2  -7   9        1.53       -3.23      3.23 o 
   3  -7   9      790.49      729.40     22.19 o 
   4  -7   9      541.03      525.30     22.47 o 
   5  -7   9     1539.91     1433.51     47.45 o 
   6  -7   9      201.42      206.17     19.00 o 
   7  -7   9        8.87       -5.21      8.47 o 
   8  -7   9      148.99      158.69      9.99 o 
   9  -7   9       70.31       73.33      4.62 o 
  10  -7   9       43.26       45.15      3.81 o 
  11  -7   9       72.30       56.78      4.90 o 
  -9  -6   9        0.07       -1.92      1.92 o 
  -8  -6   9       20.26       19.92      4.47 o 
  -7  -6   9        1.79        0.82      3.65 o 
  -6  -6   9        0.95       -2.72      4.21 o 
  -5  -6   9      446.94      440.76     21.25 o 
  -4  -6   9     1803.98     1790.05     45.14 o 
  -3  -6   9       31.93       40.81      6.99 o 
  -2  -6   9       55.06       45.66      6.88 o 
  -1  -6   9      360.07      409.57     14.40 o 
   0  -6   9       28.79       16.20      5.79 o 
   1  -6   9       90.60       77.33      7.34 o 
   2  -6   9     2848.33     2888.94     86.06 o 
   3  -6   9       24.59       20.90      3.10 o 
   4  -6   9      307.79      263.86     10.34 o 
   5  -6   9      237.11      246.20     11.11 o 
   6  -6   9        5.44        6.85      3.98 o 
   7  -6   9       39.29       32.42      8.60 o 
   8  -6   9      364.10      333.59     11.45 o 
   9  -6   9       58.86       62.55      6.74 o 
  10  -6   9       55.28       56.58      6.93 o 
  11  -6   9      394.78      402.54     14.18 o 
  -9  -5   9       65.33       62.37      6.51 o 
  -8  -5   9        1.67        2.94      1.65 o 
  -7  -5   9      562.93      617.35     22.70 o 
  -6  -5   9        2.53        3.53      5.11 o 
  -5  -5   9       15.56       13.30      4.74 o 
  -4  -5   9       14.64       22.09      5.85 o 
  -3  -5   9       79.30       85.29     11.80 o 
  -2  -5   9        9.56       12.35      4.36 o 
  -1  -5   9     1386.24     1331.31     25.94 o 
   0  -5   9        8.82        4.32      3.79 o 
   1  -5   9        0.02       -3.77      3.77 o 
   2  -5   9      241.21      246.18     15.56 o 
   3  -5   9        1.58       -3.63      3.97 o 
   4  -5   9       45.17       45.39      5.93 o 
   5  -5   9      843.15      762.70     21.45 o 
   6  -5   9      186.92      197.27     12.05 o 
   7  -5   9      283.97      250.88     11.19 o 
   8  -5   9     1857.91     1876.60     40.38 o 
   9  -5   9      347.87      355.35     11.92 o 
  10  -5   9        9.28        8.51      3.35 o 
  11  -5   9       64.17       63.19      5.06 o 
  12  -5   9       14.24       11.46      2.98 o 
 -10  -4   9        0.40       -2.01      2.01 o 
  -9  -4   9        2.12        2.99      1.90 o 
  -8  -4   9      133.44      145.67      8.56 o 
  -7  -4   9       10.77       10.37      3.36 o 
  -6  -4   9        4.16        5.44      3.82 o 
  -5  -4   9       71.67       79.88      7.30 o 
  -4  -4   9      487.07      448.40     16.64 o 
  -3  -4   9        2.54        5.55      4.31 o 
  -2  -4   9      262.31      307.61     17.32 o 
  -1  -4   9       85.98       89.25     19.86 o 
   0  -4   9      231.55      211.53     30.12 o 
   1  -4   9        0.30       13.77      9.91 o 
   2  -4   9       26.43       46.73     16.11 o 
   3  -4   9      299.50      321.14     41.03 o 
   4  -4   9      747.92      786.15     27.95 o 
   5  -4   9      469.34      436.73     17.44 o 
   6  -4   9       76.73       67.94      7.28 o 
   7  -4   9        7.71        4.59      5.15 o 
   8  -4   9      261.61      259.35     11.60 o 
   9  -4   9       58.98       64.80      7.78 o 
  10  -4   9        6.10        4.24      4.93 o 
  11  -4   9      620.07      648.24     58.03 o 
  12  -4   9      183.55      164.66     27.34 o 
 -10  -3   9       47.15       50.19      3.81 o 
  -9  -3   9       39.89       44.81      4.73 o 
  -8  -3   9       99.88      111.18      8.18 o 
  -7  -3   9       73.67       83.12      7.69 o 
  -6  -3   9      211.97      214.56     12.09 o 
  -5  -3   9       28.80       21.94      5.44 o 
  -4  -3   9        6.80        6.30      3.38 o 
  -3  -3   9       27.06       14.25      4.42 o 
  -2  -3   9       39.12       31.42     13.17 o 
  -1  -3   9      132.08      165.84     25.55 o 
   0  -3   9       23.68       34.35     12.92 o 
   1  -3   9       30.96       32.82     11.79 o 
   2  -3   9        1.51        4.86      8.65 o 
   3  -3   9       46.46       50.75     16.55 o 
   4  -3   9      287.87      290.40     37.54 o 
   5  -3   9       54.97       37.54     16.46 o 
   6  -3   9      184.63      194.06     10.63 o 
   7  -3   9        0.11       -3.70      3.70 o 
   8  -3   9      255.14      256.90      9.59 o 
   9  -3   9        0.16        0.10      3.64 o 
  10  -3   9      123.90      120.80     15.58 o 
  11  -3   9       33.26       32.62      6.08 o 
  12  -3   9      599.34      654.92     21.89 o 
  13  -3   9      196.18      205.30      8.92 o 
 -11  -2   9       30.96       30.74      3.47 o 
 -10  -2   9       17.17       17.38      2.72 o 
  -9  -2   9       76.92       85.77      6.64 o 
  -8  -2   9      175.56      193.15     10.92 o 
  -7  -2   9        0.56       -1.62      3.83 o 
  -6  -2   9       76.30       64.63      7.15 o 
  -5  -2   9       48.12       39.48      5.76 o 
  -4  -2   9      536.28      550.48     22.20 o 
  -3  -2   9        4.46       14.58      9.92 o 
  -2  -2   9        6.22       11.04      9.71 o 
  -1  -2   9      373.38      375.35     36.24 o 
   0  -2   9     1263.49     1353.27     69.85 o 
   1  -2   9      827.06      851.60     56.28 o 
   2  -2   9       80.70       62.08     17.05 o 
   3  -2   9      546.51      501.54     45.99 o 
   4  -2   9       21.22       28.74     15.63 o 
   5  -2   9      913.12      936.21     66.38 o 
   6  -2   9      449.89      458.08     47.22 o 
   7  -2   9      130.02      127.46      7.45 o 
   8  -2   9        3.86        1.15      4.08 o 
   9  -2   9       11.39       10.72      4.40 o 
  10  -2   9       12.05       17.73      4.48 o 
  11  -2   9      685.94      715.19     18.25 o 
  12  -2   9       25.25       25.75      5.70 o 
  13  -2   9       66.36       66.43      5.85 o 
 -11  -1   9        2.65        0.77      1.61 o 
 -10  -1   9       59.16       58.94      4.53 o 
  -9  -1   9      146.88      152.04      8.78 o 
  -8  -1   9       23.63       24.17      4.41 o 
  -7  -1   9      854.57      919.80     57.28 o 
  -6  -1   9      118.02      112.43      9.25 o 
  -5  -1   9        1.18       -3.65      3.92 o 
  -4  -1   9      890.59      923.92     58.42 o 
  -3  -1   9      352.74      366.67     34.00 o 
  -2  -1   9     1406.89     1472.03     62.45 o 
  -1  -1   9      336.02      369.92     35.18 o 
   0  -1   9        1.27        2.17      6.58 o 
   1  -1   9        1.14        2.77      6.84 o 
   2  -1   9     1094.44     1179.73    126.63 o 
   3  -1   9      636.37      772.57     54.02 o 
   4  -1   9      739.91      764.98     56.53 o 
   5  -1   9     1042.10      993.88     64.78 o 
   6  -1   9      114.93      112.99     23.24 o 
   7  -1   9        1.40        0.34      3.45 o 
   8  -1   9      871.49      831.02     18.93 o 
   9  -1   9      499.86      492.85     17.88 o 
  10  -1   9       49.59       49.79      6.22 o 
  11  -1   9      188.44      189.09     15.02 o 
  12  -1   9       41.74       36.92      6.49 o 
  13  -1   9        6.79        6.67      2.45 o 
 -11   0   9        9.48        8.32      2.44 o 
 -10   0   9       13.62       13.53      4.17 o 
  -9   0   9      540.13      590.35     17.07 o 
  -8   0   9       29.24       22.20      7.79 o 
  -7   0   9      166.83      175.78     12.85 o 
  -6   0   9        5.38        3.16      3.07 o 
  -5   0   9        4.03        0.57      2.64 o 
  -4   0   9     2043.58     1870.14     86.33 o 
  -3   0   9      765.64      750.36     49.89 o 
  -2   0   9       80.42       68.73     14.91 o 
  -1   0   9      191.58      186.07     21.04 o 
   0   0   9       13.33       14.82      7.20 o 
   1   0   9      330.79      352.69     18.87 o 
   2   0   9     2260.11     2507.58     58.79 o 
   3   0   9      151.49      156.30     15.30 o 
   4   0   9      823.31      848.62     34.71 o 
   5   0   9       25.22       47.70      8.12 o 
   6   0   9     2980.25     3201.90    113.46 o 
   7   0   9     1224.60     1273.31     26.96 o 
   8   0   9      107.66      111.34      8.10 o 
   9   0   9       25.94       15.77      4.57 o 
  10   0   9       98.03       99.12     11.95 o 
  11   0   9       68.14       66.39      9.63 o 
  12   0   9        0.46        3.39      4.93 o 
  13   0   9        0.70       -0.68      1.59 o 
 -11   1   9      201.02      186.18     10.27 o 
 -10   1   9      751.87      798.91     28.16 o 
  -9   1   9       11.27        9.73      5.12 o 
  -8   1   9      309.93      308.05     21.67 o 
  -7   1   9       49.62       45.84      6.29 o 
  -6   1   9        1.54       -1.44      2.86 o 
  -5   1   9      188.26      156.89     13.38 o 
  -4   1   9     1449.14     1350.97     74.02 o 
  -3   1   9      514.91      580.48     44.85 o 
  -2   1   9        0.32        5.03      5.97 o 
  -1   1   9      275.83      251.15     25.16 o 
   0   1   9      111.61       99.37     22.70 o 
   1   1   9       84.56       86.33     11.33 o 
   2   1   9      259.39      310.23     20.12 o 
   3   1   9     2369.08     2654.73    110.75 o 
   4   1   9     1513.73     1623.09     46.82 o 
   5   1   9       13.36       10.83      4.77 o 
   6   1   9      156.54      159.12     15.97 o 
   7   1   9      116.67      135.17      7.57 o 
   8   1   9      759.78      769.89     31.06 o 
   9   1   9      220.41      229.74     17.56 o 
  10   1   9      135.56      135.25     13.91 o 
  11   1   9       28.70       31.83      8.02 o 
  12   1   9       56.25       50.92      7.98 o 
  13   1   9       68.68       60.01      5.14 o 
 -11   2   9       14.99       13.28      2.83 o 
 -10   2   9        7.04        7.42      3.71 o 
  -9   2   9       16.10       13.47      5.39 o 
  -8   2   9       89.85       80.93     11.30 o 
  -7   2   9       74.45       66.20     10.15 o 
  -6   2   9        5.49        5.53      3.76 o 
  -5   2   9       23.11       21.20      8.36 o 
  -4   2   9     1015.90      962.65     64.09 o 
  -3   2   9        0.00       -1.21      6.61 o 
  -2   2   9      312.67      305.81     30.45 o 
  -1   2   9      600.92      575.47     38.34 o 
   0   2   9       33.69       34.05     12.09 o 
   1   2   9       33.50       41.80     11.18 o 
   2   2   9      259.26      334.35     20.68 o 
   3   2   9      119.44      157.20     14.23 o 
   4   2   9      326.94      379.68     22.61 o 
   5   2   9     3089.53     3309.42     71.31 o 
   6   2   9      774.16      960.69     55.50 o 
   7   2   9       92.70      100.87      9.88 o 
   8   2   9      115.91      104.37     14.01 o 
   9   2   9        6.49        7.97      5.83 o 
  10   2   9      117.57      126.26     13.01 o 
  11   2   9        2.55        5.08      6.93 o 
  12   2   9       13.21       18.79      5.78 o 
  13   2   9        0.66        0.85      2.47 o 
 -11   3   9        1.34        1.85      1.50 o 
 -10   3   9       45.14       38.25      5.80 o 
  -9   3   9      213.06      221.46     15.89 o 
  -8   3   9      464.97      469.08     25.35 o 
  -7   3   9      338.16      350.11     22.45 o 
  -6   3   9       11.51        6.04      4.00 o 
  -5   3   9      303.90      287.88     17.43 o 
  -4   3   9      364.01      343.65     39.39 o 
  -3   3   9      169.78      175.70     26.74 o 
  -2   3   9      182.33      187.39     25.22 o 
  -1   3   9      275.79      249.64     26.41 o 
   0   3   9       14.46       21.00      9.47 o 
   1   3   9        0.69       -2.89      5.52 o 
   2   3   9     2301.64     2543.94     58.14 o 
   3   3   9      668.22      838.33     32.33 o 
   4   3   9      392.56      392.27     22.49 o 
   5   3   9      113.97      124.67     19.62 o 
   6   3   9      896.43     1068.84     61.74 o 
   7   3   9       10.04        4.99      3.87 o 
   8   3   9      728.87      760.16     34.28 o 
   9   3   9       77.57       77.99      7.35 o 
  10   3   9        6.93        8.40      5.45 o 
  11   3   9      381.08      406.26     21.03 o 
  12   3   9      262.33      283.86     15.18 o 
  13   3   9      114.71      106.86      8.27 o 
 -11   4   9       13.90        9.74      2.92 o 
 -10   4   9       89.27       89.77      7.48 o 
  -9   4   9       27.88       26.97      5.49 o 
  -8   4   9       64.50       65.91      9.08 o 
  -7   4   9      183.73      173.17     14.99 o 
  -6   4   9        3.56        9.51      4.35 o 
  -5   4   9        0.03        5.25      4.25 o 
  -4   4   9      460.94      486.47     48.67 o 
  -3   4   9      274.42      236.59     31.15 o 
  -2   4   9      881.94      807.60     53.86 o 
  -1   4   9      423.51      330.40     51.14 o 
   0   4   9       25.96       69.54     15.19 o 
   1   4   9      323.56      275.81     27.40 o 
   2   4   9        5.02        2.06      3.55 o 
   3   4   9     2074.28     2130.55     56.21 o 
   4   4   9      247.52      255.49     27.70 o 
   5   4   9     4075.59     4445.32    128.42 o 
   6   4   9      298.69      359.03     36.96 o 
   7   4   9       91.94       95.26     10.99 o 
   8   4   9      622.10      594.69     26.21 o 
   9   4   9      318.88      304.25     13.80 o 
  10   4   9       90.37       84.80      7.68 o 
  11   4   9      344.22      351.40     18.32 o 
  12   4   9      869.74      949.30     26.45 o 
  13   4   9      111.34      101.83      6.60 o 
 -11   5   9      140.09      105.45      7.04 o 
 -10   5   9      443.79      423.67     18.75 o 
  -9   5   9      136.43      144.59     10.45 o 
  -8   5   9       13.49       14.61      4.86 o 
  -7   5   9       47.45       38.77      7.27 o 
  -6   5   9       63.67       64.79      8.97 o 
  -5   5   9      417.10      421.52     15.09 o 
  -4   5   9      316.21      321.48     40.26 o 
  -3   5   9       18.91       18.57     12.59 o 
  -2   5   9       10.49       13.10     11.05 o 
  -1   5   9      585.79      533.18     45.28 o 
   0   5   9       33.58       34.21     11.63 o 
   1   5   9      190.57      191.89     24.14 o 
   2   5   9      181.05      237.68     17.31 o 
   3   5   9      978.55     1218.08     60.54 o 
   4   5   9        9.26        8.57      6.49 o 
   5   5   9       68.94       62.01     15.55 o 
   6   5   9        0.46        2.63      6.59 o 
   7   5   9        3.44       10.12      4.33 o 
   8   5   9       13.01       22.52     28.21 o 
   9   5   9     1398.29     1385.85     35.97 o 
  10   5   9        3.92        4.89      3.54 o 
  11   5   9      840.22      880.36     20.11 o 
  12   5   9      412.46      419.73     17.91 o 
  13   5   9       23.91       18.65      2.32 o 
 -10   6   9      265.38      264.67     13.58 o 
  -9   6   9       11.24       13.19      3.16 o 
  -8   6   9       31.87       33.76      4.93 o 
  -7   6   9       32.36       30.12      6.59 o 
  -6   6   9        7.31        3.60      5.32 o 
  -5   6   9       16.00       14.00      5.38 o 
  -4   6   9        1.20        2.51      2.80 o 
  -3   6   9      137.43      158.48     28.34 o 
  -2   6   9       23.91       18.49     10.59 o 
  -1   6   9      258.40      205.44     29.81 o 
   0   6   9     1678.42     1794.87     80.43 o 
   1   6   9       38.22       67.67     15.54 o 
   2   6   9       25.37       26.30     10.17 o 
   3   6   9       13.07        9.56      6.44 o 
   4   6   9       82.66       81.66     17.22 o 
   5   6   9      576.50      550.56     46.36 o 
   6   6   9       49.23       73.01      8.19 o 
   7   6   9      214.18      246.79     15.91 o 
   8   6   9     1016.14      913.65     22.10 o 
   9   6   9     1899.68     1811.07     64.23 o 
  10   6   9        0.22        7.04      3.31 o 
  11   6   9       16.11       16.21      4.74 o 
  12   6   9       65.75       57.87      6.15 o 
 -10   7   9      128.13      111.56      4.86 o 
  -9   7   9       45.77       47.64      4.53 o 
  -8   7   9       14.06       15.08      3.55 o 
  -7   7   9      640.99      649.40     21.27 o 
  -6   7   9        1.35       -1.96      2.79 o 
  -5   7   9        2.47        2.82      3.14 o 
  -4   7   9      494.31      467.47     14.21 o 
  -3   7   9     1013.41     1103.43     28.01 o 
  -2   7   9       59.50       75.95      6.76 o 
  -1   7   9     1072.20      831.68     59.99 o 
   0   7   9        2.18        3.09      6.65 o 
   1   7   9      132.51      117.34     21.23 o 
   2   7   9     1334.05     1199.30     64.53 o 
   3   7   9      162.59      115.81     20.36 o 
   4   7   9      223.35      268.05     25.95 o 
   5   7   9       18.76       10.86      4.89 o 
   6   7   9     4351.58     5295.33    324.19 o 
   7   7   9        1.63       11.26     11.19 o 
   8   7   9      124.92      122.75     12.77 o 
   9   7   9       34.92       29.25      8.80 o 
  10   7   9       19.91       25.67      7.02 o 
  11   7   9       56.83       51.47      4.64 o 
  12   7   9      575.82      520.25     17.69 o 
  -9   8   9        3.01        1.07      1.84 o 
  -8   8   9       97.78       93.59     10.07 o 
  -7   8   9       42.19       49.34      5.72 o 
  -6   8   9        2.43       -0.03      2.57 o 
  -5   8   9       69.26       75.08      6.22 o 
  -4   8   9       26.00       17.14      3.80 o 
  -3   8   9       11.05        8.02      3.88 o 
  -2   8   9       69.87       65.48      5.45 o 
  -1   8   9      193.58      172.28      9.64 o 
   0   8   9       88.93       94.27      7.24 o 
   1   8   9       20.07       17.19      3.30 o 
   2   8   9       63.74       73.02      6.47 o 
   3   8   9     1671.58     1754.77     54.95 o 
   4   8   9       54.82       61.24      8.82 o 
   5   8   9     1509.93     1726.12    147.89 o 
   6   8   9      152.32      170.23     19.45 o 
   7   8   9       23.30       25.12      9.29 o 
   8   8   9      151.57      165.16     26.91 o 
   9   8   9      143.90      126.27     11.29 o 
  10   8   9       83.57       80.67      9.70 o 
  11   8   9       87.58       69.05      6.93 o 
  12   8   9      183.08      170.39      7.98 o 
  -9   9   9       10.72        8.33      1.59 o 
  -8   9   9        5.81        6.11      2.65 o 
  -7   9   9       61.80       69.23      6.19 o 
  -6   9   9       32.82       43.33      5.45 o 
  -5   9   9      163.41      162.31      8.51 o 
  -4   9   9      241.67      213.32      8.85 o 
  -3   9   9       65.19       81.47      6.31 o 
  -2   9   9       60.52       61.56      6.56 o 
  -1   9   9      471.91      427.71     15.57 o 
   0   9   9       69.67       71.44      7.05 o 
   1   9   9       59.31       56.84      5.88 o 
   2   9   9     1085.45     1062.96     25.35 o 
   3   9   9      925.97      985.48     73.86 o 
   4   9   9       25.61       22.24      7.22 o 
   5   9   9      166.22      142.95     17.03 o 
   6   9   9      274.60      267.40     39.64 o 
   7   9   9       82.80       82.52      9.44 o 
   8   9   9        0.52        0.89      4.22 o 
   9   9   9      548.32      531.54     24.23 o 
  10   9   9        6.42        4.93      3.43 o 
  11   9   9        6.87        7.13      2.93 o 
  -8  10   9        2.85        3.35      2.27 o 
  -7  10   9        2.62        2.74      2.06 o 
  -6  10   9       88.67       81.46      6.52 o 
  -5  10   9       38.60       46.56      5.49 o 
  -4  10   9      312.86      350.45     14.11 o 
  -3  10   9       27.43       30.99      4.41 o 
  -2  10   9      470.98      478.69     15.43 o 
  -1  10   9       28.08       32.76      5.33 o 
   0  10   9     3070.91     3230.87     50.90 o 
   1  10   9      273.99      276.91     13.92 o 
   2  10   9      603.88      590.97     28.96 o 
   3  10   9      257.21      250.11     36.86 o 
   4  10   9        6.48        3.20      2.80 o 
   5  10   9       12.74       12.64      4.50 o 
   6  10   9      133.30      130.26     11.10 o 
   7  10   9        8.51        4.17      4.57 o 
   8  10   9       34.55       38.10      6.49 o 
   9  10   9       13.11        8.08      4.10 o 
  10  10   9       60.80       63.00      5.63 o 
  -8  11   9        2.13        2.52      1.76 o 
  -7  11   9       52.42       56.48      6.27 o 
  -6  11   9       32.93       35.86      3.88 o 
  -5  11   9       11.12       11.78      3.06 o 
  -4  11   9       75.47       55.20      4.89 o 
  -3  11   9      252.78      314.37     11.68 o 
  -2  11   9       34.95       33.71      4.44 o 
  -1  11   9      124.11      156.88      8.85 o 
   0  11   9      168.08      163.79      9.15 o 
   1  11   9       65.40       55.62      5.78 o 
   2  11   9       35.11       53.76      7.18 o 
   3  11   9       22.82       19.17      7.80 o 
   4  11   9      448.29      460.58     14.55 o 
   5  11   9      448.85      421.54     17.63 o 
   6  11   9       23.70       26.08      5.32 o 
   7  11   9       53.26       48.98      9.79 o 
   8  11   9       91.67       74.50      8.22 o 
  -7  12   9       24.54       18.85      3.00 o 
  -6  12   9      145.84      149.09      9.65 o 
  -5  12   9       98.43      114.91      9.85 o 
  -4  12   9      642.92      693.53     17.18 o 
  -3  12   9       21.53       18.12      3.15 o 
  -2  12   9      135.49      145.37      7.72 o 
  -1  12   9      606.15      615.24     16.28 o 
   0  12   9      106.60      121.89      7.52 o 
   1  12   9      219.03      246.64     13.41 o 
   2  12   9      637.28      610.73     29.54 o 
   3  12   9      332.81      351.89     15.72 o 
   4  12   9      364.08      357.98     11.97 o 
   5  12   9      177.84      174.11      9.07 o 
   6  12   9       35.14       28.71      5.97 o 
   7  12   9        1.05       -1.65      3.60 o 
   8  12   9      148.06      142.27      9.45 o 
  -5  13   9       80.41      102.97      7.43 o 
  -4  13   9      317.95      334.78     34.49 o 
  -3  13   9      126.12      128.15      7.48 o 
  -2  13   9       55.00       49.05      5.17 o 
  -1  13   9      373.27      369.61     21.83 o 
   0  13   9       68.79       63.02      6.26 o 
   1  13   9       83.09       73.79      6.77 o 
   2  13   9      383.89      343.78     14.74 o 
   3  13   9      248.33      224.81     11.02 o 
   4  13   9       10.86       11.54      2.75 o 
   5  13   9       70.57       57.78     15.50 o 
   6  13   9       65.83       79.69      6.73 o 
   7  13   9      401.55      381.43     12.19 o 
  -3  14   9        0.50       -0.78      1.70 o 
  -2  14   9      233.92      232.11     12.73 o 
  -1  14   9      189.78      184.60     12.34 o 
   0  14   9       75.04       76.15      8.50 o 
   1  14   9        5.05        8.29      3.88 o 
   2  14   9       78.30       59.35      6.71 o 
   3  14   9        6.31       10.88      2.66 o 
  -1 -11  10      108.55      102.61      6.58 o 
   0 -11  10        4.25        5.71      3.02 o 
   1 -11  10        0.17        5.05      3.06 o 
   2 -11  10       20.99       23.44      4.37 o 
   3 -11  10        7.38       24.76      4.64 o 
   4 -11  10      153.39      141.44      8.41 o 
  -4 -10  10       20.33       15.24      2.84 o 
  -3 -10  10        7.11        5.79      2.59 o 
  -2 -10  10        0.07       -1.29      1.89 o 
  -1 -10  10        6.28        5.37      2.25 o 
   0 -10  10       19.37       13.16      3.00 o 
   1 -10  10       32.40       28.12      4.01 o 
   2 -10  10       22.43       24.00      5.80 o 
   3 -10  10       14.30       10.43      4.80 o 
   4 -10  10       96.98      106.79     10.14 o 
   5 -10  10       12.91        8.13     11.19 o 
   6 -10  10      139.09      153.62      9.63 o 
  -5  -9  10       75.27       62.91      6.01 o 
  -4  -9  10       74.15       65.89      7.29 o 
  -3  -9  10        2.89        3.84      3.32 o 
  -2  -9  10       94.20       86.09      6.36 o 
  -1  -9  10       22.16       23.67      4.11 o 
   0  -9  10       26.89       21.61      3.89 o 
   1  -9  10       52.17       46.73      7.54 o 
   2  -9  10        4.54        2.71      3.39 o 
   3  -9  10        6.00        8.70      5.39 o 
   4  -9  10      143.94      166.71     14.06 o 
   5  -9  10       39.28       47.05      8.85 o 
   6  -9  10      134.56      121.32     11.26 o 
   7  -9  10       73.11       76.10      5.00 o 
   8  -9  10       60.48       59.63      5.87 o 
  -6  -8  10       50.73       46.91      3.46 o 
  -5  -8  10        5.72        4.34      3.02 o 
  -4  -8  10      215.69      237.94      9.55 o 
  -3  -8  10       57.46       68.21      9.35 o 
  -2  -8  10      471.71      500.38     16.40 o 
  -1  -8  10       88.21       74.20      6.87 o 
   0  -8  10       82.65       93.50     12.76 o 
   1  -8  10      650.43      641.47     15.95 o 
   2  -8  10      351.85      365.13     16.25 o 
   3  -8  10        1.16        1.00      6.80 o 
   4  -8  10       19.00       17.95      6.87 o 
   5  -8  10        1.34        8.60      6.28 o 
   6  -8  10      165.23      157.79      9.33 o 
   7  -8  10      100.64      101.61      7.26 o 
   8  -8  10        0.06        3.73      5.36 o 
   9  -8  10      128.14      143.13      9.10 o 
  -7  -7  10       78.17       83.45      6.74 o 
  -6  -7  10       31.62       41.19      5.59 o 
  -5  -7  10     1015.10     1050.39     29.66 o 
  -4  -7  10      150.89      157.93     11.63 o 
  -3  -7  10      131.33      133.10     10.98 o 
  -2  -7  10      636.50      653.80     17.84 o 
  -1  -7  10     2386.15     2348.08     56.22 o 
   0  -7  10       15.34       14.68      4.12 o 
   1  -7  10      348.63      346.43     25.79 o 
   2  -7  10       12.19        5.74      2.95 o 
   3  -7  10      216.00      229.80      9.93 o 
   4  -7  10      286.27      291.06      9.36 o 
   5  -7  10      588.29      623.07     29.69 o 
   6  -7  10       66.58       84.89      8.28 o 
   7  -7  10        6.89       -3.73      7.54 o 
   8  -7  10       54.67       72.38      6.92 o 
   9  -7  10       26.64       35.54     11.71 o 
  10  -7  10       11.91       16.42      4.06 o 
  -8  -6  10      521.54      589.57     18.05 o 
  -7  -6  10      220.68      239.61     13.35 o 
  -6  -6  10      127.92      145.93     11.55 o 
  -5  -6  10      287.34      321.11     17.61 o 
  -4  -6  10     2012.23     2013.63     48.02 o 
  -3  -6  10        2.06        3.57      3.62 o 
  -2  -6  10        0.00        4.84      4.35 o 
  -1  -6  10      239.07      227.03     11.00 o 
   0  -6  10       52.22       39.55      8.16 o 
   1  -6  10      177.30      148.70      9.91 o 
   2  -6  10     2477.73     2591.50     58.61 o 
   3  -6  10       15.32       13.85      2.82 o 
   4  -6  10       14.53       14.07      3.51 o 
   5  -6  10       25.90       23.84      4.07 o 
   6  -6  10       26.93       20.07      4.45 o 
   7  -6  10       80.10       76.21      5.95 o 
   8  -6  10      115.38      106.60      6.29 o 
   9  -6  10        0.06       -1.58      3.51 o 
  10  -6  10      198.15      188.81      7.85 o 
  11  -6  10      179.24      189.48      9.60 o 
  -9  -5  10      127.92      137.95      7.94 o 
  -8  -5  10      413.48      502.75     19.11 o 
  -7  -5  10        0.64       -0.19      3.79 o 
  -6  -5  10        5.90        5.61      4.31 o 
  -5  -5  10      409.63      359.32     19.91 o 
  -4  -5  10      509.68      456.60     22.30 o 
  -3  -5  10      267.86      260.39     16.71 o 
  -2  -5  10      564.22      496.08     22.70 o 
  -1  -5  10     5662.00     5279.26     86.60 o 
   0  -5  10       37.26       35.81      4.58 o 
   1  -5  10      103.90      112.37     10.76 o 
   2  -5  10      774.24      753.96     19.87 o 
   3  -5  10      400.79      455.99     22.94 o 
   4  -5  10      210.45      216.41     11.55 o 
   5  -5  10      392.96      396.08     18.93 o 
   6  -5  10        8.20        5.64      4.53 o 
   7  -5  10      147.20      118.59      7.93 o 
   8  -5  10        6.34       11.91      3.08 o 
   9  -5  10       13.22       12.53      3.76 o 
  10  -5  10       69.28       70.67     11.44 o 
  11  -5  10        8.91       14.88      8.63 o 
  -9  -4  10        0.10       -1.53      1.53 o 
  -8  -4  10      356.49      382.12     12.53 o 
  -7  -4  10      835.10      878.13     22.01 o 
  -6  -4  10       73.93       85.72      7.32 o 
  -5  -4  10      632.92      690.40     31.55 o 
  -4  -4  10      762.60      716.42     50.22 o 
  -3  -4  10        0.59       -3.06      4.58 o 
  -2  -4  10       98.06      108.72     10.40 o 
  -1  -4  10     1744.83     1697.43     54.73 o 
   0  -4  10      160.62      186.76     12.09 o 
   1  -4  10      579.85      598.16     54.33 o 
   2  -4  10     1204.89     1110.64     50.70 o 
   3  -4  10        4.26        9.78      8.00 o 
   4  -4  10       41.00       33.56      4.96 o 
   5  -4  10      139.74      139.61      9.76 o 
   6  -4  10       47.70       61.71      7.06 o 
   7  -4  10      218.03      192.32     10.19 o 
   8  -4  10        3.90        3.48      5.04 o 
   9  -4  10      355.37      375.17     16.44 o 
  10  -4  10      118.43      117.22     11.18 o 
  11  -4  10       72.49       75.55      9.28 o 
  12  -4  10       64.75       62.59      5.79 o 
 -10  -3  10       65.30       55.89      3.23 o 
  -9  -3  10        0.10        0.90      1.99 o 
  -8  -3  10        2.40        0.15      2.27 o 
  -7  -3  10      102.58      123.41      8.79 o 
  -6  -3  10      321.19      338.25     15.02 o 
  -5  -3  10      423.88      438.63     17.29 o 
  -4  -3  10     1166.98     1168.27     54.92 o 
  -3  -3  10       69.72       49.70      5.96 o 
  -2  -3  10      168.13      194.60     25.96 o 
  -1  -3  10      820.86      734.71     55.63 o 
   0  -3  10        6.44        1.61      7.99 o 
   1  -3  10      105.82      106.94     23.69 o 
   2  -3  10      603.52      572.94     53.88 o 
   3  -3  10       86.76       52.33     17.66 o 
   4  -3  10        0.76        1.28      9.57 o 
   5  -3  10       54.58       77.96     10.59 o 
   6  -3  10      539.65      548.46     19.06 o 
   7  -3  10      805.16      784.38     24.61 o 
   8  -3  10      387.53      375.90     11.57 o 
   9  -3  10       33.76       31.87      5.46 o 
  10  -3  10       71.72       68.35      6.59 o 
  11  -3  10      193.72      198.84     20.27 o 
  12  -3  10        1.12        3.72      3.30 o 
 -10  -2  10      342.97      339.81     11.39 o 
  -9  -2  10      109.95      113.06      6.93 o 
  -8  -2  10      146.30      141.43      8.87 o 
  -7  -2  10      737.78      771.22     22.61 o 
  -6  -2  10      400.22      424.12     23.34 o 
  -5  -2  10       84.40       86.82      8.13 o 
  -4  -2  10        3.29        3.01      3.23 o 
  -3  -2  10      307.06      347.56     16.82 o 
  -2  -2  10      302.42      316.36     35.70 o 
  -1  -2  10       27.37       34.54     13.40 o 
   0  -2  10      148.39      133.49     24.33 o 
   1  -2  10       47.72       27.97     13.36 o 
   2  -2  10      125.45      103.96     23.84 o 
   3  -2  10       70.80       52.71     16.90 o 
   4  -2  10      547.67      584.53     54.10 o 
   5  -2  10      485.04      490.72     49.72 o 
   6  -2  10       56.05       56.50      7.58 o 
   7  -2  10      266.26      275.75     10.90 o 
   8  -2  10      117.18      111.73      7.83 o 
   9  -2  10      220.65      234.25     10.64 o 
  10  -2  10      523.43      537.00     17.54 o 
  11  -2  10      534.48      518.78     14.97 o 
  12  -2  10       30.87       27.40      5.45 o 
  13  -2  10       83.47       89.35      6.05 o 
 -10  -1  10      166.09      171.82     11.14 o 
  -9  -1  10        7.41        8.64      2.73 o 
  -8  -1  10      186.81      208.05     11.03 o 
  -7  -1  10      291.82      333.04     14.86 o 
  -6  -1  10       43.79       54.94      6.83 o 
  -5  -1  10      723.48      856.29     24.45 o 
  -4  -1  10      295.35      306.89     14.26 o 
  -2  -1  10      208.61      206.28     29.18 o 
  -1  -1  10       66.92       71.94     18.79 o 
   0  -1  10        4.16        7.25      8.22 o 
   1  -1  10      311.68      391.44     39.27 o 
   2  -1  10      133.19      157.41     26.99 o 
   3  -1  10      255.51      261.91     34.74 o 
   4  -1  10        5.36        3.25      7.63 o 
   5  -1  10        6.74        9.08     12.91 o 
   6  -1  10      153.01      160.33      9.83 o 
   7  -1  10      261.91      281.53     11.13 o 
   8  -1  10      351.90      347.55     13.41 o 
   9  -1  10      581.38      578.47     19.73 o 
  10  -1  10       18.33       24.26      9.24 o 
  11  -1  10       59.41       72.76      9.55 o 
  12  -1  10        1.45       -0.77      4.12 o 
  13  -1  10      126.87      130.86      7.77 o 
 -11   0  10        1.91        2.19      1.40 o 
 -10   0  10       85.83       96.20      8.73 o 
  -9   0  10      347.02      363.34     12.38 o 
  -8   0  10        0.18        3.44      3.31 o 
  -7   0  10      292.01      317.08     17.56 o 
  -6   0  10      244.98      244.42     12.75 o 
  -5   0  10      209.99      199.38     11.53 o 
  -4   0  10        0.04        1.22      2.37 o 
  -3   0  10      278.58      262.30     30.43 o 
  -2   0  10        1.99        6.21      5.71 o 
  -1   0  10      136.93      173.01     21.46 o 
   0   0  10      250.08      327.09     35.10 o 
   1   0  10      311.45      380.24     38.01 o 
   2   0  10      914.16      954.59     38.98 o 
   3   0  10      320.35      285.88     21.13 o 
   4   0  10      717.63      704.70     50.42 o 
   5   0  10      751.59      751.82     56.09 o 
   6   0  10      410.22      425.46     43.06 o 
   7   0  10       31.04       39.86      5.20 o 
   8   0  10      184.61      210.76     13.48 o 
   9   0  10      138.34      145.35     14.17 o 
  10   0  10        2.38        1.67      7.15 o 
  11   0  10      344.90      378.44     20.33 o 
  12   0  10      125.74      132.94     10.93 o 
  13   0  10      103.76       70.34     23.16 o 
 -11   1  10      595.86      405.70    115.68 o 
 -10   1  10      267.02      281.15     14.89 o 
  -9   1  10        9.75       17.17      5.40 o 
  -8   1  10      172.67      191.58     16.60 o 
  -7   1  10       62.18       72.70      6.75 o 
  -6   1  10      282.64      302.49     13.70 o 
  -5   1  10       39.51       46.43      6.02 o 
  -4   1  10       36.52       51.75     14.82 o 
  -3   1  10       63.31       39.09     14.71 o 
  -2   1  10       26.80       17.66      7.71 o 
  -1   1  10       60.16       65.99     14.71 o 
   0   1  10        0.53        5.08      5.39 o 
   1   1  10       47.07       61.12      8.33 o 
   2   1  10       41.53       17.20      6.14 o 
   3   1  10       11.22       37.36      7.94 o 
   4   1  10      116.56      133.70     14.37 o 
   5   1  10       73.10       76.25     11.56 o 
   6   1  10      104.80       81.68     11.98 o 
   7   1  10       91.19      108.56      6.67 o 
   8   1  10       15.63       15.87      8.05 o 
   9   1  10      633.31      620.68     28.82 o 
  10   1  10        0.65        3.54      6.25 o 
  11   1  10       28.84       38.23      8.40 o 
  12   1  10      175.13      186.00     13.11 o 
  13   1  10        2.14        4.64      1.86 o 
 -11   2  10      179.24      129.75     20.04 o 
 -10   2  10        7.45        6.45      3.02 o 
  -9   2  10      433.39      413.77     21.38 o 
  -8   2  10      171.26      181.68     15.79 o 
  -7   2  10      229.55      248.43     19.60 o 
  -6   2  10      575.42      595.74     31.05 o 
  -5   2  10      373.20      379.52     21.20 o 
  -4   2  10      222.96      227.86     33.03 o 
  -3   2  10       87.77       74.51     17.94 o 
  -2   2  10        4.07        2.78      7.46 o 
  -1   2  10     2423.46     2505.11     87.53 o 
   0   2  10      501.89      560.65     62.44 o 
   1   2  10       78.54      120.61     14.95 o 
   2   2  10       43.51       35.32      8.40 o 
   3   2  10        8.51        5.93      4.33 o 
   4   2  10       41.49       34.05      7.32 o 
   5   2  10      585.86      596.05     32.03 o 
   6   2  10      148.12      150.75     22.34 o 
   7   2  10      100.79       96.97      8.16 o 
   8   2  10      100.71      120.42     13.77 o 
   9   2  10      155.24      168.21     15.13 o 
  10   2  10      441.32      471.12     24.33 o 
  11   2  10       61.11       73.81     10.27 o 
  12   2  10        2.13       10.38      5.08 o 
  13   2  10        5.43        8.80      3.34 o 
 -11   3  10      292.77      179.44      8.69 o 
 -10   3  10        4.13        3.06      2.23 o 
  -9   3  10        0.02       -1.11      2.87 o 
  -8   3  10        0.11       -1.72      3.63 o 
  -7   3  10      630.24      588.84     29.27 o 
  -6   3  10        1.81        2.65      3.64 o 
  -5   3  10       76.38       65.39      9.10 o 
  -4   3  10      407.51      391.02     43.68 o 
  -3   3  10      182.43      222.55     31.59 o 
  -2   3  10        6.60       17.35     10.94 o 
  -1   3  10     1859.44     1839.25     78.25 o 
   0   3  10       60.75       43.74     13.44 o 
   1   3  10      163.41      184.35     24.65 o 
   2   3  10     1050.21     1161.07     41.59 o 
   3   3  10      663.42      790.75     33.71 o 
   4   3  10      103.23      103.29     14.36 o 
   5   3  10       11.26       14.51      7.19 o 
   6   3  10     1196.45     1387.97     71.46 o 
   7   3  10      711.21      753.85     52.27 o 
   8   3  10       53.70       51.88      9.72 o 
   9   3  10        0.50       -5.11      6.25 o 
  10   3  10        1.43        0.44      5.03 o 
  11   3  10      111.40      114.24     11.56 o 
  12   3  10       32.33       36.04      6.46 o 
  13   3  10        4.78        5.95      2.94 o 
 -11   4  10       43.46       24.97      3.31 o 
 -10   4  10      181.44      160.93      6.93 o 
  -9   4  10       18.08       14.79      3.79 o 
  -8   4  10        0.57        1.24      3.12 o 
  -7   4  10       31.94       32.19      6.63 o 
  -6   4  10       48.37       41.03      8.03 o 
  -5   4  10        0.02       10.78     23.97 o 
  -4   4  10     1527.92     1516.41     39.54 o 
  -3   4  10      451.76      432.28     44.08 o 
  -2   4  10      108.15      102.94     20.68 o 
  -1   4  10      290.46      287.93     32.06 o 
   0   4  10     2114.68     2177.78     91.37 o 
   1   4  10      214.99      241.20     28.22 o 
   2   4  10       60.07       58.05      9.83 o 
   3   4  10      560.45      563.40     28.18 o 
   4   4  10       28.41       31.57     10.26 o 
   5   4  10       45.75       49.29     14.21 o 
   6   4  10        3.08       -2.17      4.12 o 
   7   4  10       37.33       39.67      6.47 o 
   8   4  10      434.94      468.77     32.22 o 
   9   4  10      640.03      664.37     23.42 o 
  10   4  10       30.19       37.95      5.59 o 
  11   4  10      264.61      263.27     16.05 o 
  12   4  10       12.28       13.52      4.28 o 
  13   4  10       57.74       48.52      5.15 o 
 -10   5  10      257.74      227.69     12.64 o 
  -9   5  10       14.52       40.03      7.95 o 
  -7   5  10       72.80       65.28      8.35 o 
  -6   5  10       14.10        8.67      3.49 o 
  -5   5  10        3.40        9.35      9.06 o 
  -4   5  10        3.40        5.26      8.43 o 
  -3   5  10        1.84        1.58      9.83 o 
  -2   5  10        0.60        4.90      7.49 o 
  -1   5  10      265.87      253.19     31.86 o 
   0   5  10       30.56       25.64     10.36 o 
   1   5  10       14.30       17.70     10.49 o 
   2   5  10      210.97      227.98     25.47 o 
   3   5  10       70.36       83.19     17.28 o 
   4   5  10       34.36       26.90     10.67 o 
   5   5  10      934.08      914.97     59.18 o 
   6   5  10     1456.84     1562.71     72.32 o 
   7   5  10       33.20       46.08      6.51 o 
   8   5  10       80.69       76.60      9.16 o 
   9   5  10       97.16       97.13      7.54 o 
  10   5  10        0.23        4.09      3.74 o 
  11   5  10      147.04      153.46      8.28 o 
  12   5  10      435.40      406.19     17.11 o 
 -10   6  10       52.45       46.54      5.33 o 
  -9   6  10       98.30       96.30      9.66 o 
  -8   6  10      263.01      266.25     11.41 o 
  -7   6  10      519.28      556.28     18.15 o 
  -6   6  10       89.20       86.11      7.71 o 
  -5   6  10        6.10        1.75      3.24 o 
  -4   6  10      212.51      195.69     10.61 o 
  -3   6  10        1.47        4.58      4.31 o 
  -2   6  10       35.45       21.38     12.13 o 
  -1   6  10        0.69       -0.23      7.22 o 
   0   6  10      329.75      254.55     32.68 o 
   1   6  10      241.42      218.72     28.78 o 
   2   6  10       28.42       35.22     13.18 o 
   3   6  10      109.33      121.46     21.36 o 
   4   6  10       27.91       38.67     12.89 o 
   5   6  10      167.21      160.73     21.91 o 
   6   6  10       10.17        9.99      3.63 o 
   7   6  10        3.60       12.21      5.44 o 
   8   6  10      533.16      529.16     20.02 o 
   9   6  10       71.85       64.22      6.22 o 
  10   6  10       28.66       28.07      4.46 o 
  11   6  10       74.42       87.03      5.73 o 
  12   6  10       89.33       73.22      6.65 o 
 -10   7  10      183.88      137.25      7.68 o 
  -9   7  10      313.85      302.20      9.43 o 
  -8   7  10      142.09      128.97      7.68 o 
  -7   7  10        0.99       -0.18      2.68 o 
  -6   7  10        4.25        3.05      2.79 o 
  -5   7  10       10.67       11.90      3.91 o 
  -4   7  10      313.93      301.35     14.27 o 
  -3   7  10      104.72      122.17      8.59 o 
  -2   7  10      302.21      300.63     12.95 o 
  -1   7  10        2.99        8.90      4.25 o 
   0   7  10        0.00       -2.55      7.30 o 
   1   7  10       24.42       22.88     11.25 o 
   2   7  10       38.10       35.96     12.84 o 
   3   7  10      563.91      688.68     57.54 o 
   4   7  10      208.12      242.75     16.22 o 
   5   7  10     1423.83     1709.78    130.89 o 
   6   7  10       53.99       60.85     13.22 o 
   7   7  10       98.25      143.90     21.24 o 
   8   7  10     1538.73     1413.70     56.77 o 
   9   7  10        7.38        6.36      4.70 o 
  10   7  10        0.07       -3.86      4.47 o 
  11   7  10      101.11       90.50      5.83 o 
  12   7  10        4.18        2.52      2.90 o 
  -9   8  10      113.60      103.24      4.93 o 
  -8   8  10       59.21       52.06      4.71 o 
  -7   8  10      541.90      554.43     18.72 o 
  -6   8  10       69.49       60.45      6.35 o 
  -5   8  10       49.77       70.35      7.03 o 
  -4   8  10      177.73      170.66     10.82 o 
  -3   8  10       32.52       19.27      4.17 o 
  -2   8  10      141.08      133.94      9.17 o 
  -1   8  10       11.53       14.69      4.09 o 
   0   8  10      101.74      116.56      8.34 o 
   1   8  10       94.73       95.80      7.73 o 
   2   8  10      429.38      367.75     23.29 o 
   3   8  10      154.20      169.52     13.49 o 
   4   8  10        2.82        2.75      4.27 o 
   5   8  10     2676.32     3304.12     82.39 o 
   6   8  10     1053.03     1232.64     53.18 o 
   7   8  10       74.07       70.21     14.30 o 
   8   8  10        5.71        8.38      5.21 o 
   9   8  10       55.39       59.31     13.94 o 
  10   8  10       89.52       87.58      9.57 o 
  11   8  10       12.15        4.86      3.04 o 
  -8   9  10       17.88       18.27      4.21 o 
  -7   9  10        3.25        0.29      2.39 o 
  -6   9  10      232.12      248.40     11.69 o 
  -5   9  10       15.18       15.85      3.90 o 
  -4   9  10      602.61      611.61     24.63 o 
  -3   9  10        2.24       -0.90      3.05 o 
  -2   9  10       20.19       28.48      6.17 o 
  -1   9  10     2377.53     2220.37     41.11 o 
   0   9  10      174.72      149.85      9.67 o 
   1   9  10      174.29      161.10     10.05 o 
   2   9  10      430.37      408.51     20.65 o 
   3   9  10      873.79      952.37     38.29 o 
   4   9  10      131.49      128.34     14.92 o 
   5   9  10       67.87       70.50     12.82 o 
   6   9  10      160.99      177.45     32.31 o 
   7   9  10       33.24       22.61      5.70 o 
   8   9  10      258.41      231.26     14.56 o 
   9   9  10       48.36       39.69      6.62 o 
  10   9  10       12.87       12.28      4.26 o 
  11   9  10      118.85      106.20      6.91 o 
  -8  10  10      225.76      194.06     16.70 o 
  -7  10  10       15.19       18.52      3.02 o 
  -6  10  10       18.95       20.43      3.59 o 
  -5  10  10       79.79       95.20      7.39 o 
  -4  10  10      846.13      799.30     28.26 o 
  -3  10  10       12.39       19.13      3.60 o 
  -2  10  10      426.21      450.65     17.42 o 
  -1  10  10     1083.13     1023.41     26.99 o 
   0  10  10      253.61      231.56     12.82 o 
   1  10  10      124.29      117.81      9.32 o 
   2  10  10     5496.53     5576.72    103.28 o 
   3  10  10      187.70      209.35     18.31 o 
   4  10  10       22.15       21.71      7.46 o 
   5  10  10        2.68        7.68      5.17 o 
   6  10  10        8.63       12.08      5.03 o 
   7  10  10        4.72        3.91      4.61 o 
   8  10  10        9.48       11.83      4.75 o 
   9  10  10        7.72        8.28      3.88 o 
  10  10  10        6.02        3.46      6.32 o 
  -7  11  10       10.47        9.47      3.13 o 
  -6  11  10        1.20        1.43      3.07 o 
  -5  11  10       45.75       47.74      4.87 o 
  -4  11  10      550.67      540.50     16.97 o 
  -3  11  10        0.53        3.55      2.52 o 
  -2  11  10        7.86        8.08      2.91 o 
  -1  11  10     4569.51     4558.42     53.03 o 
   0  11  10      464.02      453.51     15.22 o 
   1  11  10      778.07      814.38     25.86 o 
   2  11  10      526.04      554.10     21.33 o 
   3  11  10      181.66      221.38     21.81 o 
   4  11  10        0.49        3.03      2.74 o 
   5  11  10       23.33       33.88      7.03 o 
   6  11  10       67.72       55.58      7.04 o 
   7  11  10       12.60       14.31      4.17 o 
   8  11  10       15.03       17.30      4.44 o 
   9  11  10      252.26      197.52     10.45 o 
  -6  12  10       49.04       49.25      5.18 o 
  -5  12  10       84.48       86.12      9.49 o 
  -4  12  10       20.65       11.08      2.12 o 
  -3  12  10      601.24      583.95     15.51 o 
  -2  12  10      338.21      356.99     11.81 o 
  -1  12  10      668.02      612.98     16.13 o 
   0  12  10      405.89      467.81     18.12 o 
   1  12  10        7.15        3.69      3.43 o 
   2  12  10      103.84       97.67      8.72 o 
   3  12  10        2.20        0.91      4.39 o 
   4  12  10       57.94       70.18      9.91 o 
   5  12  10      785.70      801.85     18.73 o 
   6  12  10      249.74      247.71     14.87 o 
   7  12  10       54.09       42.83      4.81 o 
   8  12  10      103.87      106.53      7.67 o 
  -5  13  10       26.09       27.46      3.70 o 
  -4  13  10      732.14      594.27    103.95 o 
  -3  13  10        2.50        1.95      2.19 o 
  -2  13  10        3.47        0.06      2.04 o 
  -1  13  10       15.03        7.39      2.70 o 
   0  13  10       33.74       35.61      4.84 o 
   1  13  10       19.28       23.44      4.34 o 
   2  13  10       40.43       30.99      4.86 o 
   3  13  10       28.31       24.25      5.67 o 
   4  13  10      221.03      204.15     19.59 o 
   5  13  10      288.38      152.56     15.21 o 
   6  13  10       34.13       32.50      7.24 o 
  -2  14  10       48.31       59.40      6.16 o 
  -1  14  10       91.52      118.75      9.47 o 
   0  14  10       59.69       49.91      6.76 o 
   1  14  10       46.97       58.48      7.11 o 
   2  14  10      308.61      286.23     13.68 o 
   3  14  10      116.70       88.05      6.42 o 
  -2 -10  11        0.25        0.43      1.82 o 
  -1 -10  11       13.98       14.90      2.39 o 
   0 -10  11        9.92       15.67      3.76 o 
   1 -10  11       76.35       89.78      8.03 o 
   2 -10  11       79.85       87.50      8.19 o 
   3 -10  11        0.59       10.36      4.49 o 
   4 -10  11       25.52       -5.67      5.67 o 
   5 -10  11      135.71      121.49      8.41 o 
  -4  -9  11       48.95       40.08      4.98 o 
  -3  -9  11        8.74        4.85      1.75 o 
  -2  -9  11        9.27        5.58      3.49 o 
  -1  -9  11        0.27       -1.67      2.42 o 
   0  -9  11        3.89        1.81      2.69 o 
   1  -9  11        0.05       -3.81      4.16 o 
   2  -9  11      204.76      199.78      9.51 o 
   3  -9  11       32.46       50.29      8.37 o 
   4  -9  11      307.64      345.31     18.74 o 
   5  -9  11      340.95      304.34     16.46 o 
   6  -9  11        0.28       -5.85      5.85 o 
   7  -9  11        4.38       12.79      4.11 o 
  -6  -8  11        1.85        1.12      1.68 o 
  -5  -8  11      669.45      618.90     25.29 o 
  -4  -8  11      464.50      468.45     11.84 o 
  -3  -8  11       27.75       31.33      6.06 o 
  -2  -8  11      162.55      172.08     13.23 o 
  -1  -8  11      316.54      320.01     12.65 o 
   0  -8  11        2.38        0.54      3.13 o 
   1  -8  11        7.83        1.69      2.55 o 
   2  -8  11      104.87       95.21      5.95 o 
   3  -8  11        4.95        8.67      3.45 o 
   4  -8  11       62.97       61.43     10.17 o 
   5  -8  11      133.60      141.77     10.61 o 
   6  -8  11       26.18       22.18     15.98 o 
   7  -8  11      171.28      178.67      8.62 o 
   8  -8  11      324.48      334.36     10.32 o 
   9  -8  11       18.33       21.13      3.26 o 
  -7  -7  11     1750.13     1494.45     27.98 o 
  -6  -7  11       47.60       40.76      4.99 o 
  -5  -7  11      522.02      532.72     19.17 o 
  -4  -7  11      676.80      686.13     23.21 o 
  -3  -7  11        1.38       -0.32      2.77 o 
  -2  -7  11      256.01      217.36     13.73 o 
  -1  -7  11      115.40      127.65      8.68 o 
   0  -7  11       78.93       76.02      7.04 o 
   1  -7  11        1.11       -2.36      4.89 o 
   2  -7  11      164.04      138.98      7.71 o 
   3  -7  11      320.79      354.63     11.92 o 
   4  -7  11      396.01      383.89     21.27 o 
   5  -7  11     1361.47     1440.71     34.46 o 
   6  -7  11        4.96       -4.30     12.94 o 
   7  -7  11        1.87       -3.75      3.75 o 
   8  -7  11      101.96      111.73      7.76 o 
   9  -7  11        8.95       13.15      3.44 o 
  10  -7  11       14.37       12.79      3.07 o 
  -8  -6  11      619.80      608.41     15.18 o 
  -7  -6  11       29.07       35.17      5.07 o 
  -6  -6  11       24.08       25.68      5.32 o 
  -5  -6  11       40.28       38.12      6.48 o 
  -4  -6  11      791.60      799.04     27.72 o 
  -3  -6  11      171.87      162.17     12.69 o 
  -2  -6  11      264.77      276.22     16.21 o 
  -1  -6  11       60.82       90.11      6.89 o 
   0  -6  11      566.32      601.80     19.33 o 
   1  -6  11     1043.86     1038.85     33.65 o 
   2  -6  11     2171.04     2060.60     42.27 o 
   3  -6  11      370.61      351.16     15.75 o 
   4  -6  11      548.88      537.75     17.97 o 
   5  -6  11      621.56      623.10     23.37 o 
   6  -6  11       74.98       77.73      7.87 o 
   7  -6  11       16.56        3.47      6.04 o 
   8  -6  11      230.94      225.94     12.49 o 
   9  -6  11        2.52        9.56     10.91 o 
  10  -6  11        3.47       -3.23      3.23 o 
  -8  -5  11        2.42        5.14      2.79 o 
  -7  -5  11        5.06        6.71      3.86 o 
  -6  -5  11      302.42      310.81     17.13 o 
  -5  -5  11      794.68      829.75     29.49 o 
  -4  -5  11      223.59      265.44     16.98 o 
  -3  -5  11       44.51       41.97      7.21 o 
  -2  -5  11      213.71      232.69     15.67 o 
  -1  -5  11      343.81      334.69     18.54 o 
   0  -5  11       39.61       35.86      4.78 o 
   1  -5  11      401.66      398.36     17.51 o 
   2  -5  11      328.78      323.95     21.14 o 
   3  -5  11      620.47      647.64     21.32 o 
   4  -5  11      142.98      142.42     10.30 o 
   5  -5  11     1720.66     1679.21     29.65 o 
   6  -5  11       85.32       73.44      7.97 o 
   7  -5  11        2.65        1.95      4.04 o 
   8  -5  11      632.53      649.52     15.54 o 
   9  -5  11        0.88       -2.67      2.70 o 
  10  -5  11       27.15       33.43      3.98 o 
  11  -5  11       19.33       18.61      2.44 o 
  -9  -4  11      167.71      164.72      8.26 o 
  -8  -4  11      481.87      503.88     21.25 o 
  -7  -4  11      119.58      130.91      7.77 o 
  -6  -4  11       43.51       40.42      5.09 o 
  -5  -4  11       86.59       67.53      6.79 o 
  -4  -4  11      544.79      554.12     21.78 o 
  -3  -4  11       51.69       45.29      5.78 o 
  -2  -4  11       46.70       20.96      6.11 o 
  -1  -4  11        0.17        8.34      9.00 o 
   0  -4  11     1010.89     1006.26     51.63 o 
   1  -4  11     1360.60     1285.40     25.81 o 
   2  -4  11     3478.62     3473.38    106.79 o 
   3  -4  11      156.00      147.32      9.77 o 
   4  -4  11       86.16       86.83      7.96 o 
   5  -4  11      203.69      196.14     12.48 o 
   6  -4  11        4.14       -9.00     13.82 o 
   7  -4  11       10.51        0.30      5.52 o 
   8  -4  11      117.60      114.13      8.24 o 
   9  -4  11       12.94       15.25     10.16 o 
  10  -4  11      117.24      125.67      8.30 o 
  11  -4  11      201.50      210.17     13.32 o 
  -9  -3  11      130.10      127.46      5.82 o 
  -8  -3  11       48.65       43.95      4.62 o 
  -7  -3  11      321.66      317.89     13.07 o 
  -6  -3  11       62.23       67.37      6.73 o 
  -5  -3  11      594.19      615.76     20.23 o 
  -4  -3  11      807.27      756.74     46.38 o 
  -3  -3  11      584.93      645.34     51.13 o 
  -2  -3  11     1931.08     2004.41     63.13 o 
  -1  -3  11       39.74       22.96      6.26 o 
   0  -3  11        1.77       -0.53      3.59 o 
   1  -3  11      468.84      460.71     19.57 o 
   2  -3  11      141.74      107.88     26.64 o 
   3  -3  11       78.03       72.67      9.41 o 
   4  -3  11        0.63        5.63      4.72 o 
   5  -3  11     1559.62     1551.80     58.62 o 
   6  -3  11      108.90      101.81     21.04 o 
   7  -3  11      159.98      154.35     11.45 o 
   8  -3  11       90.99       86.25      5.95 o 
   9  -3  11        7.11        5.38      4.23 o 
  10  -3  11      117.35      122.31      7.90 o 
  11  -3  11       50.36       45.19      4.60 o 
  12  -3  11       51.52       50.35      5.40 o 
 -10  -2  11      267.10      215.07      8.92 o 
  -9  -2  11        3.81        1.08      1.63 o 
  -8  -2  11       35.25       40.11      4.76 o 
  -7  -2  11      140.65      141.12      9.26 o 
  -6  -2  11       17.78       18.53      4.20 o 
  -5  -2  11      380.51      423.01     26.72 o 
  -4  -2  11     1682.63     1809.83     88.82 o 
  -3  -2  11     1408.31     1324.62     71.55 o 
  -2  -2  11      152.26      131.48      8.81 o 
  -1  -2  11        6.61        1.93      5.03 o 
   0  -2  11     1023.98     1041.07     70.00 o 
   1  -2  11      347.15      346.87     41.16 o 
   2  -2  11      126.68      117.23     24.69 o 
   3  -2  11        5.67       13.98     10.31 o 
   4  -2  11      578.14      630.78     18.68 o 
   5  -2  11       83.78       78.70      8.40 o 
   6  -2  11      243.87      206.81      9.39 o 
   7  -2  11        8.17        5.67      3.42 o 
   8  -2  11      223.10      218.62     10.59 o 
   9  -2  11        2.28        0.89      5.44 o 
  10  -2  11       39.73       32.09      5.08 o 
  11  -2  11      434.05      427.15     24.59 o 
  12  -2  11       74.02       85.74      7.60 o 
 -10  -1  11       80.91       73.86      6.12 o 
  -9  -1  11       66.96       67.95      5.03 o 
  -8  -1  11      888.31      950.47     22.49 o 
  -7  -1  11      721.87      781.98     22.31 o 
  -6  -1  11      777.90      816.39     23.80 o 
  -5  -1  11      391.69      410.29     17.03 o 
  -4  -1  11       32.12       32.40      5.06 o 
  -3  -1  11      697.39      761.30     37.90 o 
  -2  -1  11     1692.54     1720.58     87.03 o 
  -1  -1  11      546.01      496.48     47.19 o 
   0  -1  11       29.29       32.63     14.47 o 
   1  -1  11      142.99      168.17     28.72 o 
   2  -1  11       29.21       29.64     14.92 o 
   3  -1  11       65.77       51.06     17.47 o 
   4  -1  11      198.55      200.19     32.70 o 
   5  -1  11      548.14      503.08     17.06 o 
   6  -1  11       77.93       79.25      5.29 o 
   7  -1  11        2.09        7.01      3.23 o 
   8  -1  11     2734.20     2653.26     38.51 o 
   9  -1  11       14.33       14.39      5.02 o 
  10  -1  11      260.82      258.76     12.26 o 
  11  -1  11        4.71        6.25      2.94 o 
  12  -1  11       24.39       18.03      4.16 o 
  13  -1  11      128.48      138.69      7.20 o 
 -10   0  11      535.39      510.78     17.48 o 
  -9   0  11      151.09      136.14     11.41 o 
  -8   0  11      226.39      241.64     11.05 o 
  -7   0  11      324.18      338.92     14.48 o 
  -6   0  11        2.92        4.43      3.65 o 
  -5   0  11      111.02      111.37      8.96 o 
  -4   0  11        0.38        3.11      3.69 o 
  -3   0  11        0.39        1.33      2.99 o 
  -1   0  11        3.01        4.12      9.87 o 
   0   0  11       99.62       97.32     21.35 o 
   1   0  11      194.72      161.61     27.31 o 
   2   0  11      246.02      211.06     34.56 o 
   3   0  11       12.22       26.72     13.10 o 
   4   0  11        0.95        4.09      8.42 o 
   5   0  11      742.39      728.59     58.83 o 
   6   0  11       12.27       10.04      3.05 o 
   7   0  11       25.38       20.88      4.28 o 
   8   0  11       23.68       16.69      6.91 o 
   9   0  11        0.07       -1.11      5.56 o 
  10   0  11       15.99       11.92      3.53 o 
  11   0  11      955.20      943.53     31.69 o 
  12   0  11      470.52      510.45     19.97 o 
  13   0  11       63.85       71.95      5.55 o 
 -10   1  11      790.30      630.37    121.86 o 
  -9   1  11      146.66      144.88     11.77 o 
  -8   1  11      147.64      142.49     13.82 o 
  -7   1  11        0.09        3.41      2.97 o 
  -6   1  11      467.16      467.74     17.24 o 
  -5   1  11       44.69       46.13      5.65 o 
  -4   1  11     1204.83     1254.27     28.87 o 
  -3   1  11        9.74       19.50      5.10 o 
  -2   1  11      149.34      148.00     23.50 o 
  -1   1  11        0.38       20.73      8.40 o 
   0   1  11        6.58        4.24      4.60 o 
   1   1  11        2.60        3.46      5.33 o 
   2   1  11        1.04        0.32      4.44 o 
   3   1  11        0.80       11.49      5.76 o 
   4   1  11      105.09       76.86     12.12 o 
   5   1  11      681.16      660.22     33.76 o 
   6   1  11       23.52       27.88      4.05 o 
   7   1  11       40.47       48.38      5.29 o 
   8   1  11      202.74      191.39     12.51 o 
   9   1  11      404.59      394.15     23.24 o 
  10   1  11       65.29       66.42     10.50 o 
  11   1  11      133.49      142.19     12.97 o 
  12   1  11        6.05        7.13      4.71 o 
  13   1  11        3.05        4.07      1.63 o 
 -10   2  11       59.82       56.24      6.37 o 
  -9   2  11      693.22      674.98     25.39 o 
  -8   2  11      377.49      382.31     21.84 o 
  -7   2  11     1080.97     1087.60     40.73 o 
  -6   2  11       11.77       12.38      5.73 o 
  -5   2  11        0.05        2.30      2.56 o 
  -4   2  11      334.72      352.19     13.49 o 
  -3   2  11        8.58       11.97      4.19 o 
  -2   2  11      137.72      148.42     24.44 o 
  -1   2  11      157.99      141.35     22.23 o 
   0   2  11       40.55       40.11     12.26 o 
   1   2  11      200.74      222.83     16.24 o 
   2   2  11     1789.19     1873.48     58.10 o 
   3   2  11        0.29        1.45      4.09 o 
   4   2  11        3.74        6.60      4.46 o 
   5   2  11        2.34        4.10      3.66 o 
   6   2  11       22.21       35.58      4.39 o 
   7   2  11        0.42        7.63      4.12 o 
   8   2  11      678.09      719.14     31.50 o 
   9   2  11       27.64       23.00      6.87 o 
  10   2  11       73.05       79.80     10.71 o 
  11   2  11       51.79       63.39      9.91 o 
  12   2  11       85.17       87.59      8.91 o 
  13   2  11       24.05       15.74      3.42 o 
 -10   3  11      458.96      395.19     15.66 o 
  -9   3  11      177.48      168.31     11.88 o 
  -8   3  11      401.16      410.32     21.60 o 
  -7   3  11      587.37      582.28     28.23 o 
  -6   3  11      307.42      306.49     21.34 o 
  -5   3  11       38.25       23.89      9.86 o 
  -4   3  11        0.25       -4.35      4.35 o 
  -3   3  11      164.55      158.75     12.99 o 
  -2   3  11      122.09      106.04     21.92 o 
  -1   3  11      747.71      768.71     53.08 o 
   0   3  11        3.82        1.40      5.39 o 
   1   3  11        2.70        4.66      4.96 o 
   2   3  11      721.64      751.89     36.79 o 
   3   3  11      392.99      459.63     27.72 o 
   4   3  11      436.27      500.79     50.36 o 
   5   3  11      950.20     1042.27     60.70 o 
   6   3  11       86.02       87.63      6.20 o 
   7   3  11       72.76       74.41      7.37 o 
   8   3  11      146.72      168.52     15.90 o 
   9   3  11       46.05       27.69      6.92 o 
  10   3  11       18.83       16.10      6.73 o 
  11   3  11       23.08       25.55      7.15 o 
  12   3  11      142.33      142.51     10.55 o 
  13   3  11       54.30       34.15      4.48 o 
 -10   4  11      370.80      305.85     13.28 o 
  -9   4  11      132.17      109.60      7.09 o 
  -8   4  11      129.51      115.31     10.62 o 
  -7   4  11      412.84      441.18     23.18 o 
  -6   4  11       75.11       64.92      9.50 o 
  -5   4  11      536.89      559.59     27.62 o 
  -4   4  11       59.67       54.30      7.87 o 
  -3   4  11      612.11      629.21     19.53 o 
  -2   4  11        0.06        6.48      9.56 o 
  -1   4  11       36.61       36.80     13.95 o 
   0   4  11        3.17        5.00      4.94 o 
   1   4  11      289.52      276.81     32.98 o 
   2   4  11      574.92      689.30     34.73 o 
   3   4  11       21.97       24.08      7.78 o 
   4   4  11      192.38      190.53     26.23 o 
   5   4  11      434.29      483.92     42.85 o 
   6   4  11      173.65      194.58     12.22 o 
   7   4  11       98.70      111.78      9.65 o 
   8   4  11      128.85      124.99     11.90 o 
   9   4  11      580.56      641.17     20.48 o 
  10   4  11       56.89       70.38      6.80 o 
  11   4  11       65.09       60.71      8.59 o 
  12   4  11      197.28      195.55     11.33 o 
  13   4  11        5.90        6.10      2.17 o 
 -10   5  11      328.41      272.99     11.97 o 
  -9   5  11      377.44      368.33     17.81 o 
  -8   5  11      527.18      529.52     29.15 o 
  -7   5  11       19.04       20.35      3.99 o 
  -6   5  11      659.12      660.42     20.84 o 
  -5   5  11       60.19       63.94      6.85 o 
  -4   5  11      134.50      121.19      8.48 o 
  -3   5  11        2.73        3.46      2.53 o 
  -2   5  11      131.85      135.69     11.50 o 
  -1   5  11      113.13      129.96     23.84 o 
   0   5  11        4.75        3.74      6.77 o 
   1   5  11       92.16       90.37     20.35 o 
   2   5  11       21.32       26.81      8.07 o 
   3   5  11       28.81       24.21     10.61 o 
   4   5  11        0.94        3.27      6.60 o 
   5   5  11      239.43      226.44     11.97 o 
   6   5  11      321.76      332.08     19.66 o 
   7   5  11        0.04        5.64      4.58 o 
   8   5  11       76.54       83.97     14.79 o 
   9   5  11       28.40       40.44      5.34 o 
  10   5  11        3.18        2.94      3.46 o 
  11   5  11     1180.22     1240.88     56.53 o 
  12   5  11      212.62      199.01     10.01 o 
 -10   6  11       14.90        6.39      2.08 o 
  -9   6  11      142.82      149.56     10.71 o 
  -8   6  11       67.27       72.28      9.58 o 
  -7   6  11       69.58       80.08     11.17 o 
  -6   6  11      154.28      166.23     16.08 o 
  -5   6  11      358.84      372.95     23.52 o 
  -4   6  11       67.57       69.59     10.37 o 
  -3   6  11      212.55      201.35     15.35 o 
  -2   6  11      386.60      411.32     20.63 o 
  -1   6  11      645.20      667.21     32.42 o 
   0   6  11     1877.31     1692.18     89.82 o 
   1   6  11      654.53      617.76     51.69 o 
   2   6  11      438.05      505.82     45.20 o 
   3   6  11       14.80       11.54      7.71 o 
   4   6  11        0.22        2.89      2.66 o 
   5   6  11      103.61       83.83     15.36 o 
   6   6  11        8.22        5.57      4.12 o 
   7   6  11        4.17        6.39      4.26 o 
   8   6  11     1921.07     1937.30    120.27 o 
   9   6  11      709.80      733.85     32.42 o 
  10   6  11       31.65       34.85      4.85 o 
  11   6  11      133.09      128.27      6.74 o 
  12   6  11      124.04       97.83      6.89 o 
  -9   7  11        7.89        6.18      2.66 o 
  -8   7  11        0.04       -3.84      3.84 o 
  -7   7  11      198.55      199.07      9.83 o 
  -6   7  11       44.68       48.38      7.47 o 
  -5   7  11       21.61       19.57      4.23 o 
  -4   7  11        6.52        8.53      3.55 o 
  -3   7  11      259.80      263.12     13.32 o 
  -2   7  11      482.62      518.78     17.66 o 
  -1   7  11        2.22        5.75      3.17 o 
   0   7  11       24.20       21.41      4.26 o 
   1   7  11      394.81      357.33     22.88 o 
   2   7  11      526.13      487.79     27.15 o 
   3   7  11      710.24      848.30     30.36 o 
   4   7  11      109.37      114.74     13.69 o 
   5   7  11      208.37      269.67     19.03 o 
   6   7  11       27.16       44.03     14.32 o 
   7   7  11      101.00      101.27     13.86 o 
   8   7  11       26.33       21.80      4.05 o 
   9   7  11      646.92      661.14     25.84 o 
  10   7  11        3.78        7.02      5.17 o 
  11   7  11      119.76      102.71      5.83 o 
  12   7  11       84.53       75.59      6.34 o 
  -9   8  11       28.96       19.56      3.32 o 
  -8   8  11      159.38      151.22      9.44 o 
  -7   8  11        0.04       -1.80      2.30 o 
  -6   8  11       91.18       84.30      7.33 o 
  -5   8  11       25.74       37.55      5.50 o 
  -4   8  11       68.09       53.49      9.97 o 
  -3   8  11      571.16      583.43     20.16 o 
  -2   8  11       34.92       27.52      5.20 o 
  -1   8  11        5.55        0.37      3.65 o 
   0   8  11     1106.30     1145.32     43.47 o 
   1   8  11      237.52      252.58     12.83 o 
   2   8  11      323.04      380.03     30.34 o 
   3   8  11       55.54       45.91      7.47 o 
   4   8  11       19.85       12.34      6.47 o 
   5   8  11      508.31      641.97     35.16 o 
   6   8  11       42.87       45.25     12.06 o 
   7   8  11        1.31        1.26      5.63 o 
   8   8  11      205.12      169.29     12.95 o 
   9   8  11       85.22       88.56      9.20 o 
  10   8  11       14.47       23.63      6.58 o 
  11   8  11      136.87      109.13      8.19 o 
  -8   9  11        0.37        0.89      1.42 o 
  -7   9  11      501.60      497.38     15.40 o 
  -6   9  11      706.74      714.75     19.09 o 
  -5   9  11      935.98      939.77     25.18 o 
  -4   9  11      465.32      460.18     17.28 o 
  -3   9  11        1.46        4.62      3.61 o 
  -2   9  11       43.33       61.27      7.07 o 
  -1   9  11        0.09       -1.10      3.23 o 
   0   9  11        0.01       -2.59      3.20 o 
   1   9  11        0.53       -3.21      3.41 o 
   2   9  11      582.00      602.81     30.03 o 
   3   9  11       22.94       47.52      9.49 o 
   4   9  11       17.80       19.30      7.11 o 
   5   9  11      384.64      424.44     29.31 o 
   6   9  11      203.73      218.77     36.46 o 
   7   9  11       11.01        9.46      4.92 o 
   8   9  11      782.27      723.23     24.92 o 
   9   9  11        4.05        5.29      4.12 o 
  10   9  11        0.00        0.75      2.95 o 
  -7  10  11       17.62       23.49      2.85 o 
  -6  10  11       97.91      105.60      6.61 o 
  -5  10  11        9.08       11.64      3.25 o 
  -4  10  11      168.49      169.68     10.30 o 
  -3  10  11      383.42      383.09     13.36 o 
  -2  10  11       35.89       28.44      4.98 o 
  -1  10  11      424.43      404.18     16.93 o 
   0  10  11      173.49      130.17     10.01 o 
   1  10  11      328.33      310.31     20.23 o 
   2  10  11      832.41      829.37     35.53 o 
   3  10  11      919.92     1049.97     41.25 o 
   4  10  11       98.52       97.32     13.64 o 
   5  10  11      119.87      106.38      9.17 o 
   6  10  11       86.54       83.52     12.31 o 
   7  10  11       17.90       12.28      4.46 o 
   8  10  11      125.79      117.81     14.17 o 
   9  10  11        6.92       15.50      4.36 o 
  10  10  11        0.08       -3.34      3.34 o 
  -6  11  11      842.80      835.58     16.35 o 
  -5  11  11      195.68      191.27      8.83 o 
  -4  11  11       16.97       19.47      3.00 o 
  -3  11  11        7.94        4.08      2.38 o 
  -2  11  11       19.13       14.63      3.38 o 
  -1  11  11        0.82        5.10      2.71 o 
   0  11  11       90.20       90.55      7.04 o 
   1  11  11       36.77       33.65      6.25 o 
   2  11  11      246.60      244.90     14.57 o 
   3  11  11      175.95      162.50     11.76 o 
   4  11  11       28.78       26.11      4.25 o 
   5  11  11      747.73      712.52     39.14 o 
   6  11  11        0.28        5.35      3.59 o 
   7  11  11        1.05        1.78      6.11 o 
   8  11  11       71.48       61.77     11.04 o 
   9  11  11      337.12      291.24     12.12 o 
  -6  12  11       10.33       10.47      2.37 o 
  -5  12  11       21.31       24.57      2.73 o 
  -4  12  11       30.17       38.69      3.27 o 
  -3  12  11       44.41       44.51      3.99 o 
  -2  12  11       13.25       15.00      2.98 o 
  -1  12  11      473.82      497.26     14.24 o 
   0  12  11       38.25       62.93      6.94 o 
   1  12  11       34.81       40.94      5.80 o 
   2  12  11     1479.60     1509.15     66.45 o 
   3  12  11        5.75       18.67      6.00 o 
   4  12  11       21.24       22.85      9.49 o 
   5  12  11       30.84       23.77      6.76 o 
   6  12  11      147.44      137.91      7.15 o 
   7  12  11        0.50       -1.09      1.80 o 
  -3  13  11      154.47      153.18      6.47 o 
  -2  13  11        8.25        1.87      2.11 o 
  -1  13  11       30.45       38.17      4.45 o 
   0  13  11       80.89       68.02      6.23 o 
   1  13  11       38.49       25.28      4.31 o 
   2  13  11       54.61       56.06      5.97 o 
   3  13  11        3.65        4.08      8.09 o 
   4  13  11       37.55       27.78      6.54 o 
   5  13  11       40.56        8.01      4.52 o 
   6  13  11      277.20      201.70     15.26 o 
  -2  14  11        0.85       -0.34      1.68 o 
  -1  14  11        3.77        8.71      3.16 o 
   0  14  11      107.32       98.85      8.51 o 
   1  14  11        2.94        2.33      2.70 o 
   2  14  11      179.62      189.00     10.48 o 
   1 -10  12        0.36       -3.47      3.47 o 
   2 -10  12       14.92       -3.38      3.64 o 
   3 -10  12        4.04       -4.08      4.08 o 
   4 -10  12       24.79       17.20      3.38 o 
  -3  -9  12        1.20        2.14      1.99 o 
  -2  -9  12       19.26       20.57      3.75 o 
  -1  -9  12       26.62       29.82      4.61 o 
   0  -9  12        2.79        6.71      2.83 o 
   1  -9  12       12.09       14.21      2.94 o 
   2  -9  12       70.31       87.88      8.86 o 
   3  -9  12        0.23       11.68      4.72 o 
   4  -9  12      110.85       71.07      7.65 o 
   5  -9  12       63.02       45.87      6.28 o 
   6  -9  12       55.86       52.57      6.18 o 
  -5  -8  12       15.60       18.06      2.92 o 
  -4  -8  12      488.75      440.74     15.88 o 
  -3  -8  12      201.07      199.22     11.73 o 
  -2  -8  12       61.40       58.46      7.21 o 
  -1  -8  12        9.38        8.79      2.03 o 
   0  -8  12        4.57        2.58      1.97 o 
   1  -8  12       11.28        6.87      2.23 o 
   2  -8  12      373.51      384.24     10.65 o 
   3  -8  12      162.92      184.81     14.33 o 
   4  -8  12      250.13      270.13     17.31 o 
   5  -8  12      200.84      161.59     12.51 o 
   6  -8  12      295.96      281.25     13.03 o 
   7  -8  12      457.95      417.00     21.33 o 
   8  -8  12       63.58       69.80      6.50 o 
  -6  -7  12      195.06      183.64      8.87 o 
  -5  -7  12       97.78       83.00      4.95 o 
  -4  -7  12      447.64      414.42     12.11 o 
  -3  -7  12        0.38        1.71      2.10 o 
  -2  -7  12       69.33       63.11      5.54 o 
  -1  -7  12      649.28      615.23     17.25 o 
   0  -7  12      125.75      124.83      8.17 o 
   1  -7  12       31.87       24.63      3.63 o 
   2  -7  12        2.13        4.61      2.69 o 
   3  -7  12       18.98       25.96      5.06 o 
   4  -7  12      416.25      456.95     16.63 o 
   5  -7  12       20.71       21.33      4.47 o 
   6  -7  12      135.60      124.86      8.07 o 
   7  -7  12        0.04        4.14      3.58 o 
   8  -7  12      361.50      390.68     12.28 o 
   9  -7  12      227.34      243.63     11.23 o 
  -7  -6  12      355.05      334.55     11.65 o 
  -6  -6  12        0.00       -0.74      2.67 o 
  -5  -6  12      259.01      246.90     13.62 o 
  -4  -6  12      579.73      579.88     22.38 o 
  -3  -6  12        2.92        2.59      3.15 o 
  -2  -6  12       80.10       72.58      8.80 o 
  -1  -6  12       69.24       62.33      7.99 o 
   0  -6  12      388.18      406.09     15.21 o 
   1  -6  12     1002.06      967.95     24.12 o 
   2  -6  12      838.36      839.48     23.93 o 
   3  -6  12      195.67      205.83     12.12 o 
   4  -6  12      229.96      205.20     12.91 o 
   5  -6  12      178.92      188.69     10.59 o 
   6  -6  12      229.22      231.04     16.97 o 
   7  -6  12      628.62      655.55     16.11 o 
   8  -6  12      157.81      173.42      9.83 o 
   9  -6  12       12.92       18.64      3.88 o 
  10  -6  12       18.08       19.56      3.80 o 
  -8  -5  12       81.50       62.99      4.78 o 
  -7  -5  12        0.27        1.95      2.41 o 
  -6  -5  12       24.17       20.79      4.99 o 
  -5  -5  12        2.04        5.69      3.87 o 
  -4  -5  12      468.58      489.40     22.42 o 
  -3  -5  12      116.29      130.20     11.81 o 
  -2  -5  12     3160.57     3027.76     62.96 o 
  -1  -5  12     3087.89     2857.76     60.86 o 
   0  -5  12        2.78        3.91      2.98 o 
   1  -5  12      306.62      268.88     12.55 o 
   2  -5  12      102.62       85.98     11.52 o 
   3  -5  12        7.33       -2.46      4.46 o 
   4  -5  12       68.00       89.05      8.90 o 
   5  -5  12       38.24       32.04      4.95 o 
   6  -5  12      135.35      118.59      8.50 o 
   7  -5  12      516.81      553.36     16.23 o 
   8  -5  12        0.72       10.25      3.81 o 
   9  -5  12        1.98        9.10      7.92 o 
  10  -5  12       29.81       22.29      2.85 o 
  11  -5  12        1.35        4.44      2.27 o 
  -8  -4  12        1.85        1.53      2.56 o 
  -7  -4  12       92.21      110.12      6.36 o 
  -6  -4  12        9.73       11.73      3.05 o 
  -5  -4  12      689.08      758.48     20.62 o 
  -4  -4  12      361.16      338.12     14.44 o 
  -3  -4  12      170.20      163.05     10.42 o 
  -2  -4  12       50.64       44.17      7.85 o 
  -1  -4  12       11.78       24.88      6.46 o 
   0  -4  12      404.16      405.89     21.49 o 
   1  -4  12      818.32      763.69     21.31 o 
   2  -4  12     1954.87     2070.89     59.78 o 
   3  -4  12       59.03       57.22      7.09 o 
   4  -4  12     1038.53     1044.63     28.07 o 
   5  -4  12     1514.58     1527.35     35.10 o 
   6  -4  12       22.77       14.27     10.42 o 
   7  -4  12      169.32      166.48      9.67 o 
   8  -4  12        0.46        8.31      4.10 o 
   9  -4  12      172.36      185.09      8.18 o 
  10  -4  12        0.43        0.73      2.23 o 
  11  -4  12       41.77       37.97      3.29 o 
  -8  -3  12       76.00       76.43      5.17 o 
  -7  -3  12      361.32      393.42     13.49 o 
  -6  -3  12      419.85      472.51     16.38 o 
  -5  -3  12      623.11      646.58     20.51 o 
  -4  -3  12      120.99      141.42     11.11 o 
  -3  -3  12      303.32      329.85     30.49 o 
  -2  -3  12     2420.21     2396.47    168.56 o 
  -1  -3  12     2789.66     2820.04     65.01 o 
   0  -3  12      109.34      101.18     14.44 o 
   1  -3  12       57.88       52.35      7.60 o 
   2  -3  12     3257.00     3278.78     65.91 o 
   3  -3  12      106.49      127.99      7.33 o 
   4  -3  12       66.61       89.80      8.55 o 
   5  -3  12      207.16      256.12     15.93 o 
   6  -3  12      708.06      721.44     23.91 o 
   7  -3  12      387.64      395.55     18.24 o 
   8  -3  12      619.63      637.10     18.48 o 
   9  -3  12      165.51      190.85     13.70 o 
  10  -3  12      146.68      154.71      8.02 o 
  11  -3  12        2.47        2.89      5.60 o 
  12  -3  12       17.72       12.36      2.69 o 
  -9  -2  12        1.43        1.96      2.17 o 
  -8  -2  12      547.45      591.18     15.39 o 
  -7  -2  12       86.69       72.84      6.43 o 
  -6  -2  12        2.66        2.66      2.67 o 
  -5  -2  12     1052.60     1084.76     27.70 o 
  -4  -2  12        0.44        0.75      2.98 o 
  -3  -2  12        4.14        4.07      3.59 o 
  -2  -2  12        2.71        4.00      3.78 o 
  -1  -2  12        1.16        2.96      3.62 o 
   0  -2  12       87.33       91.07      7.89 o 
   1  -2  12      718.19      813.00     27.27 o 
   2  -2  12      482.59      473.57     24.41 o 
   3  -2  12      321.72      323.10     11.06 o 
   4  -2  12     3499.87     3568.27     50.31 o 
   5  -2  12     5306.60     5358.57     55.12 o 
   6  -2  12      175.47      186.81     10.40 o 
   7  -2  12      432.86      427.92     14.43 o 
   8  -2  12      737.61      707.19     18.48 o 
   9  -2  12        4.94        5.58      4.24 o 
  10  -2  12        0.26        1.20      2.78 o 
  11  -2  12        8.88       10.52      2.80 o 
  12  -2  12      159.84      169.97      9.22 o 
  -9  -1  12       10.63        8.34      1.83 o 
  -8  -1  12      250.82      249.35     10.38 o 
  -7  -1  12      332.68      333.81     13.75 o 
  -6  -1  12      118.79      139.67      9.74 o 
  -5  -1  12      203.78      223.98     12.68 o 
  -4  -1  12        8.01       10.10      3.66 o 
  -3  -1  12       39.19       43.76      5.69 o 
  -2  -1  12      863.21      961.99     40.00 o 
  -1  -1  12      338.87      310.23     13.95 o 
   0  -1  12      182.63      190.30     10.77 o 
   1  -1  12     2291.38     2490.44    113.37 o 
   2  -1  12     2699.45     2899.71    124.30 o 
   3  -1  12      463.61      472.89     21.37 o 
   4  -1  12      207.41      228.29     10.15 o 
   5  -1  12      432.63      457.36     11.98 o 
   6  -1  12        0.36        0.34      2.99 o 
   7  -1  12       50.03       51.64      5.04 o 
   8  -1  12      790.79      763.41     26.99 o 
   9  -1  12      262.58      257.13     24.39 o 
  10  -1  12      368.34      359.65     36.25 o 
  11  -1  12      752.38      710.94     69.92 o 
  12  -1  12      106.96       40.73      4.26 o 
 -10   0  12      553.98      460.79     13.65 o 
  -9   0  12        0.05       -1.78      2.73 o 
  -8   0  12        0.26        1.75      2.17 o 
  -7   0  12       21.36       21.29      4.27 o 
  -6   0  12      339.53      352.82     15.28 o 
  -5   0  12      120.39      131.94      9.75 o 
  -4   0  12      194.01      198.05     12.00 o 
  -3   0  12       65.23       64.95      6.75 o 
  -2   0  12        7.88       11.59      3.74 o 
  -1   0  12      902.34     1022.09     24.95 o 
   0   0  12     1271.67     1264.00     77.29 o 
   1   0  12     1539.13     1595.40     87.41 o 
   2   0  12       72.93       84.69     21.56 o 
   3   0  12       61.45       60.46     20.07 o 
   4   0  12        0.81        0.76      3.67 o 
   5   0  12      210.57      216.22      8.30 o 
   6   0  12       60.42       50.89      4.99 o 
   7   0  12      545.14      523.30     14.19 o 
   8   0  12      701.25      631.73     18.22 o 
   9   0  12       99.03      105.92     12.15 o 
  10   0  12       94.84       97.75     13.40 o 
  11   0  12       77.87       76.66      9.17 o 
  12   0  12       63.96       72.09      7.32 o 
 -10   1  12        4.61        4.33      1.85 o 
  -9   1  12      105.57       90.04      8.48 o 
  -8   1  12      300.75      299.39     18.02 o 
  -7   1  12      262.28      286.83     12.49 o 
  -6   1  12       16.81       19.62      4.33 o 
  -5   1  12      488.99      496.18     18.29 o 
  -4   1  12      203.66      214.62     12.42 o 
  -3   1  12       39.91       46.41      5.88 o 
  -2   1  12      682.32      694.09     21.47 o 
  -1   1  12      265.25      214.54     31.42 o 
   0   1  12       12.37       11.44     11.33 o 
   1   1  12        0.93        3.74      8.47 o 
   2   1  12      279.08      224.05     27.01 o 
   3   1  12       28.89       24.42      8.58 o 
   4   1  12      152.61      145.04     27.16 o 
   5   1  12       34.55       41.81      6.90 o 
   6   1  12       54.96       63.02      5.14 o 
   7   1  12      117.52      131.24      7.61 o 
   8   1  12        0.74       13.08      5.06 o 
   9   1  12       88.43       84.39     11.09 o 
  10   1  12        5.94        6.91      6.08 o 
  11   1  12      244.30      250.46     16.02 o 
  12   1  12       43.89       44.39      6.09 o 
 -10   2  12      860.43      696.54     17.37 o 
  -9   2  12       32.06       30.89      3.51 o 
  -8   2  12      285.82      258.88     13.71 o 
  -7   2  12       14.57       11.96      5.00 o 
  -6   2  12       42.99       36.51      8.18 o 
  -5   2  12        2.30        3.71      5.42 o 
  -4   2  12      438.55      411.33     15.23 o 
  -3   2  12      101.59      104.19      7.83 o 
  -2   2  12      161.05      154.46      9.12 o 
  -1   2  12      749.52      764.58     53.74 o 
   0   2  12        1.98        0.65      6.46 o 
   1   2  12       22.47       21.67      7.57 o 
   2   2  12       23.15       19.57      8.29 o 
   3   2  12       48.68       47.54     10.82 o 
   4   2  12      264.67      248.65     22.25 o 
   5   2  12        0.64        0.30      2.44 o 
   6   2  12      651.53      651.08     17.70 o 
   7   2  12      134.36      141.74     10.93 o 
   8   2  12      138.45      138.61     14.58 o 
   9   2  12       27.47       17.66      6.61 o 
  10   2  12      271.14      270.70     18.37 o 
  11   2  12       73.24       67.71      8.91 o 
  12   2  12       92.28       89.29      8.33 o 
 -10   3  12        1.97        1.64      1.43 o 
  -9   3  12        4.47        3.94      2.31 o 
  -8   3  12       13.70       11.05      3.42 o 
  -7   3  12        0.81       -0.83      3.39 o 
  -6   3  12       73.30       64.52      9.81 o 
  -5   3  12       16.66       12.40      5.69 o 
  -4   3  12     2825.23     2934.95     46.62 o 
  -3   3  12      259.04      270.16     12.20 o 
  -2   3  12      102.19       91.08     10.21 o 
  -1   3  12      968.60     1014.94     64.03 o 
   0   3  12       10.84        5.96      8.94 o 
   1   3  12      107.88      106.71     12.38 o 
   2   3  12      422.65      446.79     30.25 o 
   3   3  12       14.17        6.91      6.24 o 
   4   3  12       35.72       37.28      8.95 o 
   5   3  12      171.93      189.92      8.09 o 
   6   3  12       91.81       85.57      6.58 o 
   7   3  12      144.07      135.09     10.42 o 
   8   3  12       16.65       33.66      8.80 o 
   9   3  12      237.78      251.22     18.53 o 
  10   3  12       47.99       52.18      8.87 o 
  11   3  12        4.00       11.57      5.20 o 
  12   3  12       68.53       68.86      7.26 o 
 -10   4  12      538.03      341.27     11.40 o 
  -9   4  12        0.01       -1.03      1.50 o 
  -8   4  12        1.12        1.52      1.87 o 
  -7   4  12      798.63      845.51     22.71 o 
  -6   4  12     1280.77     1372.33     31.29 o 
  -5   4  12      463.58      486.33     18.84 o 
  -4   4  12      479.45      467.12     24.94 o 
  -3   4  12      150.83      157.41      9.91 o 
  -2   4  12        8.64        4.58      2.81 o 
  -1   4  12     1171.51     1205.06     72.94 o 
   0   4  12      617.11      625.71     50.66 o 
   1   4  12       62.63       58.85     12.35 o 
   2   4  12      120.57      127.00     16.16 o 
   3   4  12      124.89      116.34     17.62 o 
   4   4  12      222.84      235.04      9.94 o 
   5   4  12      388.78      412.98     13.59 o 
   6   4  12        0.01        0.20      4.01 o 
   7   4  12       44.30       50.57      9.20 o 
   8   4  12       28.44       32.47      8.69 o 
   9   4  12       60.83       56.22     11.74 o 
  10   4  12        0.40       -3.68      3.68 o 
  11   4  12      204.30      196.04     13.22 o 
  12   4  12       26.77       24.70      4.41 o 
  -9   5  12      361.83      312.94     14.87 o 
  -8   5  12      453.88      445.31     16.23 o 
  -7   5  12        2.92        4.89      2.53 o 
  -6   5  12       31.52       31.19      5.07 o 
  -5   5  12      393.66      419.64     16.96 o 
  -4   5  12     1759.73     1846.14     37.23 o 
  -3   5  12     1206.18     1267.70     28.24 o 
  -2   5  12     1333.07     1386.65     29.15 o 
  -1   5  12       90.95       92.29      7.24 o 
   0   5  12      187.38      159.90     32.24 o 
   1   5  12      273.53      276.91     24.09 o 
   2   5  12      169.47      154.95     22.36 o 
   3   5  12       91.54       75.03      6.59 o 
   4   5  12       43.47       45.84      4.39 o 
   5   5  12        8.22        7.94      3.18 o 
   6   5  12       31.49       23.02      4.85 o 
   7   5  12        4.24        3.34      4.37 o 
   8   5  12      147.69      132.35     24.46 o 
   9   5  12      117.98      116.06      9.69 o 
  10   5  12       43.12       47.78      5.61 o 
  11   5  12        5.55       10.41      4.43 o 
  12   5  12      295.91      251.93     33.79 o 
  -9   6  12       11.93       12.20      3.23 o 
  -8   6  12      137.94      140.04     11.64 o 
  -7   6  12      581.31      653.60     27.94 o 
  -6   6  12      460.02      478.20     25.84 o 
  -5   6  12      961.91      990.35     38.88 o 
  -4   6  12       22.81       25.45      7.67 o 
  -3   6  12      500.87      504.92     27.53 o 
  -2   6  12       37.92       47.36      7.43 o 
  -1   6  12        0.48       -1.87      3.73 o 
   0   6  12      769.75      771.35     28.94 o 
   1   6  12      102.66       99.26     10.87 o 
   2   6  12     1083.62     1077.37     24.90 o 
   3   6  12       59.06       51.39      4.38 o 
   4   6  12        1.33        3.90      3.08 o 
   5   6  12      302.28      324.67     21.42 o 
   6   6  12       58.50       50.44     11.02 o 
   7   6  12       30.32       26.07      6.37 o 
   8   6  12        3.20        3.24      4.76 o 
   9   6  12      183.44      197.31     10.19 o 
  10   6  12       13.28       14.65      3.66 o 
  11   6  12      441.58      447.90     36.39 o 
  12   6  12       87.77       53.06      4.50 o 
  -9   7  12        0.02        1.28      1.71 o 
  -8   7  12        7.17        4.97      3.26 o 
  -7   7  12      367.22      376.18     20.04 o 
  -6   7  12       15.69       25.40      7.13 o 
  -5   7  12        7.41        2.83      4.52 o 
  -4   7  12      377.31      416.00     24.71 o 
  -3   7  12     1040.78     1050.44     40.26 o 
  -2   7  12     1179.42     1188.90     42.57 o 
  -1   7  12      958.35      961.48     33.34 o 
   0   7  12       29.45       28.53      5.96 o 
   1   7  12        1.19        0.44      3.55 o 
   2   7  12     1212.75     1220.27     26.86 o 
   3   7  12      888.12      913.04     31.51 o 
   4   7  12      120.26      119.76     10.93 o 
   5   7  12        0.33       -3.29      4.05 o 
   6   7  12       29.14       24.67      5.88 o 
   7   7  12        0.00        5.02      4.54 o 
   8   7  12      879.53      822.08     43.62 o 
   9   7  12        3.85        6.14      2.78 o 
  10   7  12       31.79       41.53      7.22 o 
  11   7  12      304.39      251.16     50.50 o 
  -8   8  12      106.94      113.76      8.67 o 
  -7   8  12       80.69       79.68      8.75 o 
  -6   8  12       56.33       67.93      5.83 o 
  -5   8  12        0.02        8.89      4.79 o 
  -4   8  12      749.25      794.79     22.76 o 
  -3   8  12        3.18        3.58      3.10 o 
  -2   8  12      201.14      207.58     12.18 o 
  -1   8  12        6.60        6.89      4.16 o 
   0   8  12       33.55       33.09      6.32 o 
   1   8  12        0.24       -3.28      3.28 o 
   2   8  12      127.41      138.40     17.56 o 
   3   8  12      393.57      385.06     21.42 o 
   4   8  12      486.48      475.77     67.79 o 
   5   8  12     1311.13     1743.03     61.40 o 
   6   8  12      291.70      442.61     33.51 o 
   7   8  12        8.02       25.52     12.18 o 
   8   8  12       78.38       78.91      9.23 o 
   9   8  12      153.97      143.47     13.23 o 
  10   8  12        5.32        9.84      4.33 o 
  11   8  12       46.18       43.08      4.83 o 
  -8   9  12      158.72      127.78      7.46 o 
  -7   9  12      830.33      791.86     37.97 o 
  -6   9  12        0.09        2.69      2.34 o 
  -5   9  12      197.48      194.01     10.18 o 
  -4   9  12        0.63        4.77      2.72 o 
  -3   9  12      573.21      544.85     19.17 o 
  -2   9  12       58.89       54.67      6.65 o 
  -1   9  12      292.61      301.57     15.00 o 
   0   9  12      101.60      107.22     16.08 o 
   1   9  12       47.75       45.44      8.71 o 
   2   9  12       10.67       11.58      6.07 o 
   3   9  12       51.07       59.22     10.39 o 
   4   9  12       27.15       21.74      7.82 o 
   5   9  12      511.27      627.57     36.26 o 
   6   9  12      396.92      485.30     33.83 o 
   7   9  12       77.14       81.28     17.88 o 
   8   9  12      430.98      410.01     24.59 o 
   9   9  12        0.96        4.91      4.52 o 
  10   9  12       14.13       14.61      4.18 o 
  -7  10  12       41.23       44.33      4.82 o 
  -6  10  12       93.57       88.41      5.64 o 
  -5  10  12       69.84       72.66      5.94 o 
  -4  10  12      647.49      695.11     19.56 o 
  -3  10  12     1096.73     1119.29     26.81 o 
  -2  10  12      966.45      941.93     32.07 o 
  -1  10  12       40.68       31.67      5.29 o 
   0  10  12      225.28      186.70     11.84 o 
   1  10  12       70.12       70.88     10.60 o 
   2  10  12       68.00       82.71     11.85 o 
   3  10  12      149.91      150.63     16.26 o 
   4  10  12      187.19      237.82     21.03 o 
   5  10  12      833.95      839.13    134.29 o 
   6  10  12       83.25       97.55     10.45 o 
   7  10  12       35.43       31.53      7.24 o 
   8  10  12       99.61       92.78      8.18 o 
   9  10  12        7.33        5.45      3.26 o 
  10  10  12        1.23       -2.45      2.45 o 
  -6  11  12        1.23        1.04      1.25 o 
  -5  11  12      413.20      393.64     12.82 o 
  -4  11  12        1.01        3.84      1.85 o 
  -3  11  12       71.18       63.93      5.12 o 
  -2  11  12       23.05       21.42      3.78 o 
  -1  11  12      122.80      127.86      8.00 o 
   0  11  12       63.96       71.18      8.08 o 
   1  11  12        0.04       -0.22      4.64 o 
   2  11  12       85.64       95.45     12.51 o 
   3  11  12        5.25        3.18      4.27 o 
   4  11  12       31.99       24.61      3.97 o 
   5  11  12      278.76      242.16     11.26 o 
   6  11  12       64.25       57.04      6.65 o 
   7  11  12        0.09        5.62      8.42 o 
   8  11  12        9.12        5.07      3.16 o 
   9  11  12      188.33      130.86      7.45 o 
  -4  12  12       29.20       28.02      3.14 o 
  -3  12  12        4.98        4.18      1.88 o 
  -2  12  12        0.55        0.62      2.16 o 
  -1  12  12       44.52       48.29      5.92 o 
   0  12  12        7.57       17.31      4.21 o 
   1  12  12       12.00        6.78      3.67 o 
   2  12  12       36.01       44.26      6.44 o 
   3  12  12       71.77       57.25      6.84 o 
   4  12  12        2.52        7.32      3.06 o 
   5  12  12      339.18      311.41     20.75 o 
   6  12  12        0.93        0.30      5.71 o 
   7  12  12       45.01       31.82     11.11 o 
  -3  13  12       62.32       55.25      5.21 o 
  -2  13  12        6.77        4.59      1.84 o 
  -1  13  12       49.39       52.19      4.94 o 
   0  13  12        4.53        2.46      2.79 o 
   1  13  12       13.45       14.68      3.44 o 
   2  13  12      174.55      172.73      9.67 o 
   3  13  12        3.61        4.15      4.86 o 
   4  13  12       97.06       81.35      5.53 o 
   5  13  12       70.48       23.03      6.39 o 
   6  13  12      177.33      119.02     11.25 o 
  -1  14  12      128.30      126.71      7.84 o 
   0  14  12       33.23       38.33      5.03 o 
   1  14  12       15.40       19.32      3.87 o 
   2  14  12        0.01        1.92      2.04 o 
   1  -9  13        2.44       -4.15      4.15 o 
   2  -9  13        0.48       -4.62      4.62 o 
   3  -9  13        0.15       -4.85      4.85 o 
   4  -9  13        0.08       -3.85      3.85 o 
   5  -9  13      273.73      238.09     10.90 o 
  -3  -8  13       70.06       65.07      4.60 o 
  -2  -8  13       10.97       10.39      2.27 o 
  -1  -8  13       99.41       89.72      5.30 o 
   0  -8  13       26.11       28.81      3.29 o 
   1  -8  13       13.01       16.99      2.45 o 
   2  -8  13       87.78       93.17      6.26 o 
   3  -8  13        9.11       10.27      4.08 o 
   4  -8  13      165.08      153.57     11.34 o 
   5  -8  13      379.50      391.97     17.90 o 
   6  -8  13       30.17       27.29      5.50 o 
   7  -8  13       17.58       23.98      4.79 o 
  -5  -7  13       60.75       51.89      4.54 o 
  -4  -7  13       84.08       90.35      4.69 o 
  -3  -7  13       51.06       41.15      3.64 o 
  -2  -7  13        8.71        6.37      3.41 o 
  -1  -7  13      293.95      255.30     14.49 o 
   0  -7  13       14.62       10.25      3.31 o 
   1  -7  13      263.77      239.63      8.58 o 
   2  -7  13      378.63      335.48     13.40 o 
   3  -7  13        2.53        8.43      4.50 o 
   4  -7  13      189.37      181.56     15.02 o 
   5  -7  13      170.48      166.76     10.56 o 
   6  -7  13      130.88      128.58      7.40 o 
   7  -7  13      194.88      193.32     12.61 o 
   8  -7  13      164.80      179.33     16.92 o 
  -6  -6  13       15.70       16.82      2.11 o 
  -5  -6  13       34.32       29.87      4.46 o 
  -4  -6  13       50.11       58.67      6.79 o 
  -3  -6  13      205.28      204.27     12.80 o 
  -2  -6  13       62.07       76.34      6.00 o 
  -1  -6  13       48.32       49.90      5.12 o 
   0  -6  13       87.86       81.71      9.28 o 
   1  -6  13       30.28       14.97      4.09 o 
   2  -6  13      133.41      114.92      8.87 o 
   3  -6  13      130.43      118.84      9.29 o 
   4  -6  13      167.96      168.56     15.12 o 
   5  -6  13      199.19      192.48     10.04 o 
   6  -6  13       78.94       79.66      5.88 o 
   7  -6  13      502.75      495.44     12.89 o 
   8  -6  13      117.44      120.94     10.13 o 
   9  -6  13       76.78       68.56      6.69 o 
  -7  -5  13      303.47      286.52     11.09 o 
  -6  -5  13       56.43       60.51      6.36 o 
  -5  -5  13       83.21       83.11      8.30 o 
  -4  -5  13      292.75      292.28     16.56 o 
  -3  -5  13       20.33       17.91      5.24 o 
  -2  -5  13      274.79      229.28     15.47 o 
  -1  -5  13        0.33        2.19      3.67 o 
   0  -5  13       28.32       19.72      3.93 o 
   1  -5  13      130.05      149.00      9.31 o 
   2  -5  13        6.48        1.77      3.86 o 
   3  -5  13      221.16      233.45     13.08 o 
   4  -5  13       52.88       60.10      5.94 o 
   5  -5  13        0.09        8.28      4.42 o 
   6  -5  13      394.82      410.63     13.77 o 
   7  -5  13      197.05      185.71      9.23 o 
   8  -5  13      111.04      129.08      8.93 o 
   9  -5  13       85.56       97.48      6.89 o 
  10  -5  13      139.78      135.13      8.88 o 
  -7  -4  13      396.46      410.49     16.04 o 
  -6  -4  13       41.52       39.93      4.41 o 
  -5  -4  13       53.60       45.91      4.92 o 
  -4  -4  13      569.50      549.84     17.65 o 
  -3  -4  13        0.00        1.74      2.79 o 
  -2  -4  13       33.70       44.34      7.89 o 
  -1  -4  13      541.01      602.80     26.82 o 
   0  -4  13      398.67      381.81     21.12 o 
   1  -4  13     1479.97     1446.42     40.56 o 
   2  -4  13      144.51      126.78     14.35 o 
   3  -4  13      219.56      236.35     13.30 o 
   4  -4  13     1864.87     1868.54     38.79 o 
   5  -4  13       28.09       14.06     10.61 o 
   6  -4  13      209.31      190.99     12.29 o 
   7  -4  13      109.61      105.03      7.85 o 
   8  -4  13      112.61      117.50      7.93 o 
   9  -4  13        0.55        7.50     12.01 o 
  10  -4  13      138.12      124.80      7.66 o 
  11  -4  13       14.50        9.14      2.51 o 
  -8  -3  13      216.40      239.16     10.60 o 
  -7  -3  13       15.58       20.21      3.15 o 
  -6  -3  13       66.24       68.08      6.05 o 
  -5  -3  13       61.90       67.81      6.62 o 
  -4  -3  13      115.24       93.81      8.06 o 
  -3  -3  13      174.98      172.26     14.48 o 
  -2  -3  13      621.96      638.14     53.26 o 
  -1  -3  13       52.12       60.80      7.32 o 
   0  -3  13       21.58       10.43      7.20 o 
   1  -3  13     1535.19     1222.66    273.36 o 
   2  -3  13      485.99      485.24     18.28 o 
   3  -3  13      823.03      821.07     32.59 o 
   4  -3  13      344.55      304.35     15.12 o 
   5  -3  13        6.33        0.47     14.31 o 
   6  -3  13       18.62       14.78      5.31 o 
   7  -3  13      552.88      614.68     22.30 o 
   8  -3  13     1139.85     1203.26     24.90 o 
   9  -3  13      116.90      107.27      9.22 o 
  10  -3  13      255.07      258.69      9.82 o 
  11  -3  13        1.43        1.74      2.15 o 
  -8  -2  13      155.54      152.95      6.71 o 
  -7  -2  13      516.51      549.46     15.77 o 
  -6  -2  13      243.29      256.23     12.00 o 
  -5  -2  13      256.20      272.09     13.35 o 
  -4  -2  13      273.34      275.20     17.33 o 
  -3  -2  13      191.73      213.50     26.27 o 
  -2  -2  13       23.23       22.43      4.86 o 
  -1  -2  13      138.04      123.16     10.15 o 
   0  -2  13      602.87      543.17     19.66 o 
   1  -2  13     1242.41     1199.50     35.17 o 
   2  -2  13       16.30       13.52      4.24 o 
   3  -2  13        0.01       -5.87      5.87 o 
   4  -2  13        3.00        6.26      4.60 o 
   5  -2  13     1680.14     1743.49     30.25 o 
   6  -2  13        1.81       -3.54      3.54 o 
   7  -2  13      697.53      731.18     18.59 o 
   8  -2  13      329.37      339.77     12.57 o 
   9  -2  13      162.11      152.86      9.38 o 
  10  -2  13      116.92      123.42      7.44 o 
  11  -2  13      255.40      273.57     22.69 o 
  -9  -1  13        8.13        5.71      2.10 o 
  -8  -1  13       45.92       51.62      4.37 o 
  -7  -1  13        4.27        4.89      2.54 o 
  -6  -1  13       12.16        9.74      3.33 o 
  -5  -1  13      268.36      294.17     15.81 o 
  -4  -1  13      397.88      401.04     19.18 o 
  -3  -1  13      332.90      324.04     24.56 o 
  -2  -1  13      740.28      737.39     45.74 o 
  -1  -1  13     1724.50     1662.24     74.58 o 
   0  -1  13      417.84      415.93     17.24 o 
   1  -1  13      438.74      377.09     29.25 o 
   2  -1  13      196.21      152.81     19.83 o 
   3  -1  13      206.05      193.38     11.04 o 
   4  -1  13        0.02        1.33      3.17 o 
   5  -1  13      828.54      825.72     16.31 o 
   6  -1  13      111.23      104.78      6.54 o 
   7  -1  13      605.39      596.49     14.93 o 
   8  -1  13      840.39      884.25     21.04 o 
   9  -1  13        3.49        5.15      5.05 o 
  10  -1  13       19.59       21.11      4.08 o 
  11  -1  13        1.29        3.10      2.70 o 
  12  -1  13       29.96       28.98      4.11 o 
  -9   0  13       57.08       57.69      5.65 o 
  -8   0  13       18.00       16.61      2.83 o 
  -7   0  13       41.32       45.97      5.06 o 
  -6   0  13       24.54       21.68      4.31 o 
  -5   0  13      369.03      366.93     15.89 o 
  -4   0  13       70.28       71.96      7.65 o 
  -3   0  13      669.57      725.83     23.73 o 
  -2   0  13       68.90       87.96      8.22 o 
  -1   0  13     1585.84     1626.29     34.15 o 
   0   0  13      350.14      416.97     16.80 o 
   1   0  13     1726.21     1769.93     40.00 o 
   2   0  13     3673.15     3504.62     53.81 o 
   3   0  13      113.16       97.68      6.78 o 
   4   0  13      709.57      727.33     15.96 o 
   5   0  13       77.82       84.24      5.51 o 
   6   0  13       73.84       79.62      8.47 o 
   7   0  13      222.61      216.27      9.37 o 
   8   0  13      325.12      311.24     15.42 o 
   9   0  13       76.30       78.19     10.59 o 
  10   0  13      448.77      449.55     28.49 o 
  11   0  13      615.38      684.78     23.76 o 
  12   0  13       26.95       28.30      4.37 o 
  -9   1  13       11.18       10.96      2.99 o 
  -8   1  13       15.65       15.33      4.39 o 
  -7   1  13        8.41        7.78      2.55 o 
  -6   1  13        2.54        7.36      3.56 o 
  -5   1  13      273.94      285.09     16.39 o 
  -4   1  13     2057.05     2169.02     41.43 o 
  -3   1  13       40.27       40.91      5.86 o 
  -2   1  13       82.21      108.46      8.68 o 
  -1   1  13     4065.22     4166.69     62.14 o 
   0   1  13       98.78      101.14      8.31 o 
   1   1  13      601.29      600.24     32.14 o 
   2   1  13      204.91      203.33      7.93 o 
   3   1  13      833.10      854.62     19.53 o 
   4   1  13       35.69       46.74      4.65 o 
   5   1  13      199.65      204.13      8.09 o 
   6   1  13        3.20        5.69      3.52 o 
   7   1  13      290.50      296.49     12.54 o 
   8   1  13       12.61       11.53      4.97 o 
   9   1  13       94.44      110.11     12.46 o 
  10   1  13       60.30       61.40      9.67 o 
  11   1  13       54.98       78.75      9.10 o 
  12   1  13      221.62      239.11     11.80 o 
  -9   2  13        2.53        2.90      2.88 o 
  -8   2  13      604.24      568.69     39.99 o 
  -7   2  13     1874.45     1838.16     33.04 o 
  -6   2  13       38.26       42.77      4.27 o 
  -5   2  13      343.22      359.71     12.30 o 
  -4   2  13      215.02      213.75     12.23 o 
  -3   2  13      356.00      362.82     15.97 o 
  -2   2  13     1087.28     1122.76     28.92 o 
  -1   2  13       75.18       63.75      6.57 o 
   0   2  13       37.14       32.05      4.97 o 
   1   2  13       70.56       71.85      7.21 o 
   2   2  13      643.55      690.77     16.95 o 
   3   2  13       43.30       41.05      4.35 o 
   4   2  13        0.05        1.98      2.56 o 
   5   2  13      607.29      534.81     15.23 o 
   6   2  13       45.61       44.02      5.72 o 
   7   2  13        0.00        2.08      4.74 o 
   8   2  13      182.67      198.03     17.04 o 
   9   2  13      217.40      208.40     16.78 o 
  10   2  13      384.94      393.73     21.34 o 
  11   2  13      522.30      549.80     22.39 o 
  12   2  13      129.59      150.05      9.60 o 
  -9   3  13       12.37        7.87      2.27 o 
  -8   3  13      351.78      345.62     11.94 o 
  -7   3  13     2062.13     2054.97     35.50 o 
  -6   3  13      460.70      465.87     31.70 o 
  -5   3  13     2825.57     2881.55    123.50 o 
  -4   3  13     3866.14     3829.18     67.18 o 
  -3   3  13       52.17       49.67      4.62 o 
  -2   3  13       23.37       20.51      4.09 o 
  -1   3  13     3220.36     3261.84     47.45 o 
   0   3  13        0.00       -1.13      3.15 o 
   1   3  13       39.51       55.75      6.15 o 
   2   3  13      344.85      409.41     14.85 o 
   3   3  13       10.40        9.01      3.05 o 
   4   3  13      217.46      220.91      9.82 o 
   5   3  13      998.70     1053.00     32.44 o 
   6   3  13       23.04       34.31      5.26 o 
   7   3  13       61.38       62.76      6.63 o 
   8   3  13       22.74       21.50      7.62 o 
   9   3  13       23.32       16.33      6.61 o 
  10   3  13      103.11      108.87     11.57 o 
  11   3  13       28.63       32.46      6.38 o 
  12   3  13       17.75       18.36      4.14 o 
  -9   4  13      120.73       90.37      6.70 o 
  -8   4  13      706.34      665.95     33.47 o 
  -7   4  13     3350.11     3298.30     69.77 o 
  -6   4  13        2.78        7.76      3.27 o 
  -5   4  13        9.48       19.04      4.24 o 
  -4   4  13     2401.00     2422.18     44.84 o 
  -3   4  13      206.12      189.59     12.04 o 
  -2   4  13       39.38       30.66      5.15 o 
  -1   4  13     1119.55     1102.91     26.60 o 
   0   4  13      337.70      314.63     13.48 o 
   1   4  13       79.80       67.08      8.03 o 
   2   4  13     5885.82     5985.14    106.23 o 
   3   4  13      180.85      199.02      8.89 o 
   4   4  13      295.25      337.05     17.36 o 
   5   4  13      360.90      448.72     14.93 o 
   6   4  13      639.71      609.31     27.55 o 
   7   4  13       39.64       30.63      8.05 o 
   8   4  13       26.13       25.70      8.39 o 
   9   4  13       97.77       96.44     14.21 o 
  10   4  13       25.45       18.44      6.30 o 
  11   4  13       17.32       18.88      5.52 o 
  12   4  13        0.45       -1.50      2.55 o 
  -9   5  13       88.00       75.09      6.12 o 
  -8   5  13      597.76      616.24     22.22 o 
  -7   5  13     1966.09     1957.84     33.17 o 
  -6   5  13      339.82      359.15     14.57 o 
  -5   5  13        4.94        5.58      2.77 o 
  -4   5  13      828.31      879.36     25.28 o 
  -3   5  13       11.50        8.39      3.20 o 
  -2   5  13       88.10       84.73      7.62 o 
  -1   5  13     7290.68     7371.50    105.29 o 
   0   5  13        0.82        4.02      3.79 o 
   1   5  13       73.64       98.46      7.40 o 
   2   5  13     1755.10     1929.68     29.41 o 
   3   5  13     1364.34     1499.25     26.08 o 
   4   5  13      497.40      517.09     17.68 o 
   5   5  13       98.25      130.68      8.55 o 
   6   5  13     1094.80     1100.07     32.78 o 
   7   5  13      411.57      361.74     19.86 o 
   8   5  13        0.17        8.11      6.98 o 
   9   5  13       54.88       52.80      6.26 o 
  10   5  13       19.16       19.13      4.55 o 
  11   5  13       14.94       10.87      3.86 o 
  12   5  13       45.48       29.53      4.04 o 
  -9   6  13      292.69      212.17      9.30 o 
  -8   6  13       78.05       77.01      7.84 o 
  -7   6  13       40.27       45.35      7.52 o 
  -6   6  13        0.09       -3.49      4.35 o 
  -5   6  13      201.67      214.19     17.54 o 
  -4   6  13     2617.38     2687.47     67.19 o 
  -3   6  13      178.58      199.30     17.54 o 
  -2   6  13      381.97      448.04     26.43 o 
  -1   6  13     4288.11     4441.75    212.86 o 
   0   6  13      529.84      599.62     26.97 o 
   1   6  13      972.21     1013.73     34.64 o 
   2   6  13      877.92      823.77     16.66 o 
   3   6  13      291.28      254.63      9.52 o 
   4   6  13     1108.23     1156.40     20.93 o 
   5   6  13      478.62      447.68     23.66 o 
   6   6  13      784.49      824.12     94.66 o 
   7   6  13       48.25      126.07    130.01 o 
   8   6  13       29.04       25.88      7.13 o 
   9   6  13       24.11       19.99      4.05 o 
  10   6  13        0.61        2.99      2.79 o 
  11   6  13      128.48      116.01      8.18 o 
  -8   7  13        8.68        1.86      2.44 o 
  -7   7  13      115.62      128.71     10.81 o 
  -6   7  13      146.16      146.91     12.97 o 
  -5   7  13      359.64      380.28     22.60 o 
  -4   7  13     1717.19     1765.04     52.74 o 
  -3   7  13        0.11        3.63      5.43 o 
  -2   7  13       52.05       51.87      9.85 o 
  -1   7  13     1503.62     1458.93     49.04 o 
   0   7  13       10.65        9.60      5.12 o 
   1   7  13      543.51      573.53     30.64 o 
   2   7  13     1865.23     1945.12     38.39 o 
   3   7  13     2260.32     2253.48     45.51 o 
   4   7  13      385.82      398.17     33.42 o 
   5   7  13       21.06       26.19      5.73 o 
   6   7  13        0.49       -3.37      5.00 o 
   7   7  13        0.30        1.79      3.90 o 
   8   7  13      180.64      152.85     11.27 o 
   9   7  13      349.51      319.15     13.44 o 
  10   7  13      127.99      120.76      6.68 o 
  11   7  13        1.34        2.26      2.71 o 
  -8   8  13        2.19        0.62      1.80 o 
  -7   8  13      132.93      139.10     10.48 o 
  -6   8  13       99.01      108.05     10.81 o 
  -5   8  13      149.68      178.72     14.91 o 
  -4   8  13     1020.97     1021.88     38.14 o 
  -3   8  13        1.92        3.47      4.78 o 
  -2   8  13      173.89      177.12     11.29 o 
  -1   8  13     1409.89     1426.47     33.38 o 
   0   8  13     2338.24     2382.56     45.53 o 
   1   8  13     1961.95     1963.79     37.78 o 
   2   8  13        8.10        6.03      3.44 o 
   3   8  13        0.01        1.22      3.27 o 
   4   8  13       10.07        7.77      3.46 o 
   5   8  13      336.51      320.56     44.90 o 
   6   8  13      278.16      251.33     35.60 o 
   7   8  13      181.81      183.94     11.52 o 
   8   8  13       23.83       13.24      5.42 o 
   9   8  13      226.06      227.81     13.49 o 
  10   8  13       43.47       47.38      6.55 o 
  -7   9  13       27.49       25.48      4.08 o 
  -6   9  13       15.08       24.47      5.26 o 
  -5   9  13       48.45       70.24      5.77 o 
  -4   9  13      357.40      397.37     20.05 o 
  -3   9  13        0.01       -1.01      2.85 o 
  -2   9  13      255.99      244.65     12.95 o 
  -1   9  13      840.56      850.57     25.23 o 
   0   9  13        5.85        4.80      2.59 o 
   1   9  13      291.69      283.62     18.37 o 
   2   9  13      789.66      814.17     37.10 o 
   3   9  13      750.74      749.39     36.60 o 
   4   9  13     1012.60     1165.08     47.75 o 
   5   9  13      811.35     1043.77     47.02 o 
   6   9  13      966.80     1220.79     54.91 o 
   7   9  13      362.88      346.50     18.33 o 
   8   9  13       52.07       52.28      7.03 o 
   9   9  13       65.98       53.17      7.34 o 
  10   9  13       13.86        9.98      3.21 o 
  -6  10  13      106.38       98.80      8.04 o 
  -5  10  13       15.72       19.76      3.11 o 
  -4  10  13      219.21      229.13     10.43 o 
  -3  10  13      230.90      276.77     12.44 o 
  -2  10  13        0.47        3.29      3.55 o 
  -1  10  13      429.53      414.57     25.39 o 
   0  10  13      207.88      189.10     17.00 o 
   1  10  13      379.06      352.88     23.14 o 
   2  10  13       17.53        8.72      5.70 o 
   3  10  13      760.09      837.21     37.39 o 
   4  10  13      216.69      264.31     21.59 o 
   5  10  13      226.54      218.67     26.86 o 
   6  10  13       99.45       93.24     16.93 o 
   7  10  13      304.34      265.11     21.97 o 
   8  10  13      621.79      561.06     29.77 o 
   9  10  13      613.21      600.43     19.64 o 
  -5  11  13       74.96       78.74      7.22 o 
  -4  11  13      267.58      275.46     10.41 o 
  -3  11  13       13.82        7.37      2.15 o 
  -2  11  13        0.00       -2.46      2.46 o 
  -1  11  13       71.24       75.90      7.93 o 
   0  11  13        1.48       -3.06      4.02 o 
   1  11  13        1.14       -5.41      5.42 o 
   2  11  13      126.92      130.21     14.23 o 
   3  11  13       66.19       44.41      7.68 o 
   4  11  13      141.59      117.46      7.29 o 
   5  11  13      236.53      186.49     17.29 o 
   6  11  13      804.88      690.13     49.35 o 
   7  11  13      169.54      145.55      9.00 o 
   8  11  13      152.21      146.92      9.25 o 
  -4  12  13       42.62       34.65      4.47 o 
  -3  12  13        1.57       -2.14      2.14 o 
  -2  12  13       18.28       19.07      3.42 o 
  -1  12  13      126.09      136.43     10.78 o 
   0  12  13       80.07       98.76      8.46 o 
   1  12  13       90.27      105.29      9.89 o 
   2  12  13        0.35        3.57      3.32 o 
   3  12  13        0.87        3.03      3.00 o 
   4  12  13        0.06        5.40      9.98 o 
   5  12  13        3.02        1.48      5.37 o 
   6  12  13        3.25        0.76      2.32 o 
   7  12  13        2.63       -1.29      3.91 o 
  -2  13  13      104.82      102.25      5.68 o 
  -1  13  13      163.58      140.07      7.24 o 
   0  13  13       10.59       20.86     14.45 o 
   1  13  13        0.43        0.91      2.25 o 
   2  13  13       73.62       64.18      5.76 o 
   3  13  13       34.78       36.22      4.15 o 
   4  13  13       12.17        9.79      2.09 o 
   5  13  13        4.68       -4.15      4.58 o 
  -1  -8  14       78.82       65.18      5.17 o 
   0  -8  14       90.36       85.96      6.36 o 
   1  -8  14      379.38      365.22     17.60 o 
   2  -8  14      986.77      918.63     27.08 o 
   3  -8  14       89.72       69.68      6.75 o 
   4  -8  14       41.95       28.47      5.07 o 
   5  -8  14       28.73       22.25      4.70 o 
   6  -8  14        3.26       14.90      3.73 o 
  -3  -7  14       71.46       70.22      5.62 o 
  -2  -7  14      244.82      229.30     15.46 o 
  -1  -7  14      506.74      462.27     34.35 o 
   0  -7  14      290.05      325.18     16.24 o 
   1  -7  14        0.46        1.14      3.42 o 
   2  -7  14      164.33      136.16     17.02 o 
   3  -7  14       10.53        3.59     11.10 o 
   4  -7  14        2.47       -8.33      8.33 o 
   5  -7  14      377.53      406.22     12.54 o 
   6  -7  14        6.67        7.77      2.51 o 
   7  -7  14       30.04       57.46      6.99 o 
  -5  -6  14        1.10       -0.36      1.88 o 
  -4  -6  14       25.67       21.32      2.67 o 
  -3  -6  14        7.08       11.23      2.44 o 
  -2  -6  14      178.11      160.51      7.54 o 
  -1  -6  14       85.97       87.92      6.14 o 
   0  -6  14        1.00        0.76      4.19 o 
   1  -6  14       62.09       50.75      6.64 o 
   2  -6  14      119.36      131.37      8.58 o 
   3  -6  14        2.82       -5.77      9.15 o 
   4  -6  14      406.24      374.50     17.18 o 
   5  -6  14      708.17      709.54     36.75 o 
   6  -6  14       68.15       74.27      5.10 o 
   7  -6  14        0.33        5.22      4.37 o 
   8  -6  14       39.83       39.90      6.06 o 
  -6  -5  14       39.48       37.56      4.25 o 
  -5  -5  14      103.23      115.96      8.63 o 
  -4  -5  14      175.40      170.41     11.55 o 
  -3  -5  14        0.51        4.03      3.43 o 
  -2  -5  14        0.01       -0.73      3.71 o 
  -1  -5  14        0.20        0.65      2.37 o 
   0  -5  14        0.20        1.78      3.26 o 
   1  -5  14      176.68      151.32     10.35 o 
   2  -5  14      115.95      112.75      8.85 o 
   3  -5  14        0.04       -7.46      7.65 o 
   4  -5  14       20.25       13.40      3.84 o 
   5  -5  14      262.95      274.09     17.17 o 
   6  -5  14        1.57       -0.43      3.01 o 
   7  -5  14      158.44      154.96      7.78 o 
   8  -5  14       19.53       20.83      5.44 o 
   9  -5  14       29.41       33.87      5.38 o 
  -7  -4  14       55.62       45.04      4.38 o 
  -6  -4  14        6.61        5.89      3.47 o 
  -5  -4  14        4.02        3.96      3.63 o 
  -4  -4  14       44.37       29.49      4.16 o 
  -3  -4  14        0.62       -0.22      3.88 o 
  -2  -4  14      181.48      157.46     13.49 o 
  -1  -4  14        1.07        1.50      4.41 o 
   0  -4  14        0.20        0.44      4.43 o 
   1  -4  14       44.21       21.66      6.11 o 
   2  -4  14      213.57      232.06     12.53 o 
   3  -4  14        1.06       -5.62      5.62 o 
   4  -4  14      106.55      102.60      9.09 o 
   5  -4  14       43.52       31.86      8.30 o 
   6  -4  14        0.14       -3.61      3.61 o 
   7  -4  14      181.67      185.06      9.65 o 
   8  -4  14     1507.61     1552.43     30.39 o 
   9  -4  14       16.99       15.39      5.09 o 
  10  -4  14        6.22        3.81      3.02 o 
  -7  -3  14      254.13      232.90     33.49 o 
  -6  -3  14        0.55        1.13      1.88 o 
  -5  -3  14       21.84       11.33      4.38 o 
  -4  -3  14      158.31      157.61      9.84 o 
  -3  -3  14       33.62       25.82      4.89 o 
  -2  -3  14        0.09       -0.98      3.15 o 
  -1  -3  14      812.13      697.04     23.66 o 
   0  -3  14        5.18       -0.17      3.48 o 
   1  -3  14      200.17      164.12     27.68 o 
   2  -3  14      502.22      414.21     13.46 o 
   3  -3  14       96.48       82.49      8.03 o 
   4  -3  14      149.77      133.17     10.07 o 
   5  -3  14      164.17      198.33     12.63 o 
   6  -3  14      142.57      129.73     10.72 o 
   7  -3  14     1489.33     1619.92     54.99 o 
   8  -3  14        1.55       15.34      4.62 o 
   9  -3  14        2.76        4.08      3.62 o 
  10  -3  14      193.62      165.21     13.54 o 
  -7  -2  14        0.29       -1.16      2.87 o 
  -6  -2  14        1.19        0.42      2.41 o 
  -5  -2  14      250.15      274.69     12.73 o 
  -4  -2  14       51.65       72.83      7.39 o 
  -3  -2  14       30.68       32.48      5.47 o 
  -2  -2  14       17.85       13.36      4.20 o 
  -1  -2  14       31.19       22.37      5.52 o 
   0  -2  14      120.82      109.51     10.30 o 
   1  -2  14      184.45      123.44     23.22 o 
   2  -2  14      106.59       78.19     16.84 o 
   3  -2  14       31.94       16.71      5.34 o 
   4  -2  14     2718.15     2755.87     47.39 o 
   5  -2  14     2050.01     2172.01     34.71 o 
   6  -2  14      111.17      105.42      7.73 o 
   7  -2  14      453.20      514.67     25.35 o 
   8  -2  14       22.72       31.61      6.15 o 
   9  -2  14      160.03      155.25     12.08 o 
  10  -2  14      104.90      112.80      6.17 o 
  11  -2  14       11.72       11.25      2.11 o 
  -8  -1  14      213.88      201.67     10.58 o 
  -7  -1  14      389.57      422.63     12.95 o 
  -6  -1  14       60.69       59.28      6.56 o 
  -5  -1  14       78.36       63.28      6.93 o 
  -4  -1  14      431.58      473.59     31.44 o 
  -3  -1  14      145.78      166.35     15.16 o 
  -2  -1  14      445.28      440.01     44.82 o 
  -1  -1  14        0.14       -1.71      4.56 o 
   0  -1  14       12.97       20.32      5.45 o 
   1  -1  14      340.47      294.07     20.58 o 
   2  -1  14     2411.50     2305.51     89.07 o 
   3  -1  14      117.61      100.24      8.05 o 
   4  -1  14      281.65      347.04     12.59 o 
   5  -1  14      706.07      781.23     16.92 o 
   6  -1  14      130.64      137.65      7.41 o 
   7  -1  14      381.13      402.47     12.10 o 
   8  -1  14        0.45        3.44      5.06 o 
   9  -1  14      161.68      176.22     20.30 o 
  10  -1  14      226.12      231.62     12.30 o 
  11  -1  14      311.21      262.47     30.40 o 
  -8   0  14       91.70       79.61      7.25 o 
  -7   0  14       74.80       67.07      5.43 o 
  -6   0  14       22.70       13.80      3.61 o 
  -5   0  14      613.11      653.24     20.81 o 
  -4   0  14      270.66      280.51     14.57 o 
  -3   0  14        1.26        1.42      4.12 o 
  -2   0  14        1.79        2.33      3.68 o 
  -1   0  14      207.39      216.06     23.79 o 
   0   0  14      392.64      397.25     13.68 o 
   1   0  14      349.02      304.65     11.72 o 
   2   0  14     1730.46     1748.31     27.45 o 
   3   0  14        6.10        4.89      4.52 o 
   4   0  14     1114.19     1111.39     22.66 o 
   5   0  14      236.57      245.28      9.30 o 
   6   0  14      143.89      146.50      7.76 o 
   7   0  14      190.93      199.85      9.17 o 
   8   0  14     1304.83     1334.64     31.53 o 
   9   0  14        0.10        4.26      5.45 o 
  10   0  14       59.80       66.51      8.23 o 
  11   0  14       23.77       22.76      4.82 o 
  12   0  14      112.37      106.82      6.39 o 
  -8   1  14       23.71       30.65      5.04 o 
  -7   1  14      100.05       95.10      6.28 o 
  -6   1  14       77.57       84.67      8.61 o 
  -5   1  14      120.68      118.99      9.98 o 
  -4   1  14       42.09       43.78      6.15 o 
  -3   1  14       71.04       70.23      7.89 o 
  -2   1  14     2221.55     2355.47     78.29 o 
  -1   1  14      451.02      450.77     19.42 o 
   0   1  14       37.13       39.48      6.19 o 
   1   1  14      791.35      786.08     19.17 o 
   2   1  14      172.23      153.95      7.47 o 
   3   1  14      261.05      260.78     12.82 o 
   4   1  14        8.68       15.03      3.40 o 
   5   1  14       91.59      105.56      6.47 o 
   6   1  14       57.49       62.98      5.61 o 
   7   1  14      315.02      343.87     13.45 o 
   8   1  14      192.26      175.86     11.86 o 
   9   1  14       63.63       66.14      9.96 o 
  10   1  14      445.90      436.65     51.69 o 
  11   1  14     1206.03     1287.04     32.31 o 
  12   1  14      464.94      465.46     14.54 o 
  -8   2  14       11.31       13.47      3.66 o 
  -7   2  14      224.66      209.47      9.34 o 
  -6   2  14      149.96      149.81      9.68 o 
  -5   2  14      198.15      189.85     10.84 o 
  -4   2  14      713.78      694.48     22.20 o 
  -3   2  14       28.72       25.88      5.04 o 
  -2   2  14     1752.50     1856.04     69.52 o 
  -1   2  14     2905.43     3066.40     50.36 o 
   0   2  14      240.92      247.49     13.49 o 
   1   2  14      627.62      649.98     21.94 o 
   2   2  14      552.60      485.44     14.68 o 
   3   2  14      700.58      727.17     18.67 o 
   4   2  14      261.84      252.47     10.00 o 
   5   2  14       82.61       75.83      6.10 o 
   6   2  14       84.20       92.51      7.37 o 
   7   2  14      202.95      203.82     10.78 o 
   8   2  14     1171.04     1260.52     42.71 o 
   9   2  14      307.60      313.51     19.91 o 
  10   2  14       30.35       33.80      7.75 o 
  11   2  14        3.57       14.62      5.42 o 
  12   2  14       22.56       20.69      4.01 o 
  -8   3  14      109.35       81.26      6.42 o 
  -7   3  14        1.36        0.95      2.14 o 
  -6   3  14        3.02        1.68      2.72 o 
  -5   3  14      658.73      715.59     22.03 o 
  -4   3  14     2095.83     2216.10     41.99 o 
  -3   3  14        1.02       -0.37      3.13 o 
  -2   3  14      814.57      871.73     58.07 o 
  -1   3  14      214.27      190.75     11.96 o 
   0   3  14      190.05      195.26     11.79 o 
   1   3  14       11.23        7.47      5.82 o 
   2   3  14      715.30      704.82     29.12 o 
   3   3  14      384.47      393.85     20.74 o 
   4   3  14      684.55      688.35     15.86 o 
   5   3  14      895.55      885.17     21.20 o 
   6   3  14      285.72      294.08     12.48 o 
   7   3  14       61.10       64.57      6.66 o 
   8   3  14       80.35       91.69     12.88 o 
   9   3  14      589.70      633.17     28.13 o 
  10   3  14       11.35       13.88      6.41 o 
  11   3  14      278.85      301.99     15.24 o 
  12   3  14      337.06      321.01     11.99 o 
  -8   4  14        7.36        7.15      1.77 o 
  -7   4  14       74.26       66.49      5.45 o 
  -6   4  14       69.69       57.65      5.84 o 
  -5   4  14      908.22      964.88     25.69 o 
  -4   4  14     1462.07     1501.98     34.20 o 
  -3   4  14     1162.06     1215.49     31.43 o 
  -2   4  14      827.89      834.92     24.94 o 
  -1   4  14      185.84      161.52      8.59 o 
   0   4  14       61.17       67.66      9.40 o 
   1   4  14     1039.80     1080.98     54.42 o 
   2   4  14     3013.31     2974.83    126.94 o 
   3   4  14        0.26       -1.66      3.37 o 
   4   4  14       90.83       97.71      7.59 o 
   5   4  14     1088.59     1183.32     31.13 o 
   6   4  14      433.29      445.31     26.97 o 
   7   4  14      881.00      959.91     38.08 o 
   8   4  14      127.93      141.89     14.65 o 
   9   4  14       24.84       16.35      7.07 o 
  10   4  14      149.79      139.29     11.92 o 
  11   4  14        0.28        7.49      4.35 o 
  12   4  14      239.60      230.86      9.06 o 
  -8   5  14      616.34      528.20     17.46 o 
  -7   5  14     2098.60     2003.52     93.46 o 
  -6   5  14      379.14      405.36     14.53 o 
  -5   5  14      216.07      226.57     12.07 o 
  -4   5  14     1100.43     1129.71     28.74 o 
  -3   5  14      178.71      151.08     10.69 o 
  -2   5  14        0.12       -0.27      3.08 o 
  -1   5  14     1199.68     1204.71     32.01 o 
   0   5  14       79.97       80.10      8.18 o 
   1   5  14        8.86        6.76      3.52 o 
   2   5  14     1211.37     1183.50     23.33 o 
   3   5  14      258.92      261.15     10.20 o 
   4   5  14        1.49        3.11      3.58 o 
   5   5  14     2363.47     2424.25     45.49 o 
   6   5  14       85.07       89.03     12.08 o 
   7   5  14      202.08      218.22     17.90 o 
   8   5  14      265.18      277.88     19.02 o 
   9   5  14     1008.98     1055.80     44.52 o 
  10   5  14      305.77      323.29     12.15 o 
  11   5  14        0.24       -2.12      2.88 o 
  -8   6  14       14.19        6.96      2.28 o 
  -7   6  14      145.43      136.02     10.44 o 
  -6   6  14       10.09        7.79      4.17 o 
  -5   6  14        4.78       -5.35      5.35 o 
  -4   6  14      259.88      265.27     13.32 o 
  -3   6  14       26.63       26.41      7.78 o 
  -2   6  14      335.38      315.16     15.46 o 
  -1   6  14      231.43      219.56     22.41 o 
   0   6  14       47.23       52.73      7.23 o 
   1   6  14      119.47      101.43      7.31 o 
   2   6  14     3414.70     3314.19     45.51 o 
   3   6  14      322.60      338.85     14.96 o 
   4   6  14       67.06       75.15      6.33 o 
   5   6  14      301.46      310.54     13.75 o 
   6   6  14      336.61      323.13     18.21 o 
   7   6  14      281.97      252.48     16.60 o 
   8   6  14      296.67      274.94     57.75 o 
   9   6  14        3.35        3.78      3.12 o 
  10   6  14        7.49       15.09      3.29 o 
  11   6  14       12.02        9.69      2.54 o 
  -8   7  14       67.26       44.07      4.56 o 
  -7   7  14        0.10        3.15      2.57 o 
  -6   7  14      121.08      123.81     11.12 o 
  -5   7  14      145.18      147.71     13.37 o 
  -4   7  14      123.96      146.79     14.40 o 
  -3   7  14        0.03       -0.88      4.55 o 
  -2   7  14       46.12       42.62      8.74 o 
  -1   7  14      785.41      720.00     34.31 o 
   0   7  14       16.25       21.50      7.90 o 
   1   7  14       28.42       24.83      4.95 o 
   2   7  14      180.78      170.66     12.44 o 
   3   7  14        0.03        2.07      3.79 o 
   4   7  14      167.05      165.79     11.98 o 
   5   7  14     1633.18     1714.55    132.03 o 
   6   7  14       30.89       36.07      6.97 o 
   7   7  14       51.78       48.55      9.13 o 
   8   7  14      101.11       60.33     20.90 o 
   9   7  14        1.80        2.22      2.77 o 
  10   7  14       77.80       76.25      5.62 o 
  -7   8  14       81.22       83.00      7.06 o 
  -6   8  14       18.66       24.94      5.37 o 
  -5   8  14       32.93       45.07      7.51 o 
  -4   8  14      106.69      143.38     13.90 o 
  -3   8  14      291.71      278.38     19.98 o 
  -2   8  14      116.15       98.45     12.42 o 
  -1   8  14      466.31      459.42     26.98 o 
   0   8  14      228.33      233.60     19.79 o 
   1   8  14       84.89      100.64      8.60 o 
   2   8  14     1293.46     1295.76     31.12 o 
   3   8  14       32.95       25.48      5.65 o 
   4   8  14       10.13        7.34      3.79 o 
   5   8  14      692.85      690.75     76.13 o 
   6   8  14        7.85       13.94      5.59 o 
   7   8  14        0.50        6.89      4.04 o 
   8   8  14       62.09       53.12      4.99 o 
   9   8  14        3.19        2.99      3.87 o 
  10   8  14        7.15        9.56      3.83 o 
  -7   9  14      204.16      168.53      8.44 o 
  -6   9  14        9.75        8.15      3.24 o 
  -5   9  14      125.89      138.48     11.46 o 
  -4   9  14      290.20      287.65     18.25 o 
  -3   9  14       40.80       40.07      7.96 o 
  -2   9  14      151.80      156.09     14.87 o 
  -1   9  14      332.66      312.79     21.51 o 
   0   9  14        0.17       -0.76      3.31 o 
   1   9  14        2.84        0.13      2.95 o 
   2   9  14      996.38     1010.75     25.95 o 
   3   9  14      107.56      107.13      8.70 o 
   4   9  14        0.28        4.19      6.40 o 
   5   9  14      420.98      502.22     33.71 o 
   6   9  14       21.79       27.58     11.94 o 
   7   9  14        7.96        6.15      4.12 o 
   8   9  14     1018.62      918.84     97.51 o 
   9   9  14       56.99       58.00      7.17 o 
  10   9  14       40.02       33.16      4.17 o 
  -6  10  14      206.83      227.50     10.55 o 
  -5  10  14      254.83      297.32     14.81 o 
  -4  10  14       24.31       17.78      4.88 o 
  -3  10  14        4.43        5.38      2.06 o 
  -2  10  14       51.86       72.40      5.82 o 
  -1  10  14       23.44       18.67      6.60 o 
   0  10  14       40.22       35.50      8.56 o 
   1  10  14        3.09        1.30      5.29 o 
   2  10  14      598.24      703.42     33.55 o 
   3  10  14       43.18       67.72     11.52 o 
   4  10  14      101.04      121.18     15.42 o 
   5  10  14      425.69      446.50     30.45 o 
   6  10  14      189.45      173.88     11.70 o 
   7  10  14       99.86       77.58     22.56 o 
   8  10  14      179.49      164.40     15.97 o 
   9  10  14      207.90      182.51      9.73 o 
  -5  11  14       48.59       44.42      4.76 o 
  -4  11  14       18.07       18.63      4.37 o 
  -3  11  14        1.50        0.65      2.17 o 
  -2  11  14       64.25       67.13      8.17 o 
  -1  11  14        1.85        0.82      3.21 o 
   0  11  14        0.97        0.27      3.50 o 
   1  11  14       10.57       15.54      6.10 o 
   2  11  14       45.05       66.98     10.76 o 
   3  11  14        0.08       -0.62      2.82 o 
   4  11  14        5.39        1.49      2.44 o 
   5  11  14       16.27       11.21      2.69 o 
   6  11  14      155.57      130.53     11.07 o 
   7  11  14       56.84       51.30      9.56 o 
   8  11  14      112.21      110.14      7.12 o 
  -3  12  14        1.24       -1.53      2.60 o 
  -2  12  14       38.25       32.49      3.92 o 
  -1  12  14        2.46        0.26      2.53 o 
   0  12  14      260.56      266.82     12.27 o 
   1  12  14      101.97      114.13      8.61 o 
   2  12  14        7.70        5.69      3.44 o 
   3  12  14       22.57       16.61      4.07 o 
   4  12  14        6.84        6.91     11.48 o 
   5  12  14       32.39       25.11      3.37 o 
   6  12  14       16.52        5.00      4.34 o 
  -1  13  14       44.06       47.40      3.80 o 
   0  13  14       16.06       12.04      2.50 o 
   1  13  14       67.51       64.75      5.29 o 
   2  13  14      158.35      134.60      7.44 o 
   3  13  14      225.10      180.87     10.73 o 
   4  13  14       90.61       54.27      7.90 o 
  -2  -7  15       34.92       25.21      3.57 o 
  -1  -7  15       61.17       57.26      5.65 o 
   0  -7  15       16.92       23.77      4.40 o 
   1  -7  15       22.51       26.77      4.92 o 
   2  -7  15        3.22        0.10      2.11 o 
   3  -7  15       28.01       18.95      2.89 o 
   4  -7  15      157.26      175.54      7.32 o 
   5  -7  15       48.04       56.22      6.66 o 
   6  -7  15       11.79       22.50      4.61 o 
  -4  -6  15       65.64       56.81      4.85 o 
  -3  -6  15       39.44       34.72      3.73 o 
  -2  -6  15        1.15       -0.49      1.78 o 
  -1  -6  15       42.92       40.49      6.29 o 
   0  -6  15        3.11       -2.75      4.66 o 
   1  -6  15      181.40      186.28     13.46 o 
   2  -6  15      328.45      371.09     12.53 o 
   3  -6  15       91.05      102.17     11.27 o 
   4  -6  15        4.43       -3.56      4.14 o 
   5  -6  15        1.83        1.41      1.86 o 
   6  -6  15       12.03       13.43      4.07 o 
   7  -6  15       70.78       84.39     18.34 o 
  -5  -5  15       25.00       24.91      3.50 o 
  -4  -5  15        7.42        6.29      2.37 o 
  -3  -5  15       11.77       10.83      2.28 o 
  -2  -5  15       61.49       59.31      7.10 o 
  -1  -5  15       28.55       37.91      6.24 o 
   0  -5  15       12.93       15.99      3.63 o 
   1  -5  15        9.80        1.45      4.81 o 
   2  -5  15        0.01       -3.97      3.97 o 
   3  -5  15        2.11       -7.33     10.70 o 
   4  -5  15       14.53       10.52      3.23 o 
   5  -5  15        0.03       -2.93      4.90 o 
   6  -5  15        1.15        2.98      2.55 o 
   7  -5  15        0.25        7.79      4.09 o 
   8  -5  15      120.64      123.91      8.84 o 
   9  -5  15        0.74        1.60      1.96 o 
  -6  -4  15       16.33       17.71      2.99 o 
  -5  -4  15      460.38      507.55     18.15 o 
  -4  -4  15        6.65        2.46      3.38 o 
  -3  -4  15        0.67       -1.38      3.67 o 
  -2  -4  15        0.01       -0.13      3.65 o 
  -1  -4  15       12.96        6.52      4.11 o 
   0  -4  15        1.20       -0.75      3.88 o 
   1  -4  15        7.11        5.52      3.56 o 
   2  -4  15      133.78       83.99     11.77 o 
   3  -4  15       89.00       64.27      8.93 o 
   4  -4  15        5.67       -1.50      4.55 o 
   5  -4  15      264.09      229.95     12.11 o 
   6  -4  15        8.78        6.88      4.43 o 
   7  -4  15      311.14      342.27     14.31 o 
   8  -4  15        7.82       15.67      4.58 o 
   9  -4  15        5.11        4.43      3.22 o 
  -6  -3  15        0.01        0.51      2.37 o 
  -5  -3  15        4.64        3.16      2.75 o 
  -4  -3  15       42.75       41.96      4.96 o 
  -3  -3  15       32.74       30.03      4.78 o 
  -2  -3  15        1.88        2.13      3.32 o 
  -1  -3  15      181.29      149.28     10.73 o 
   0  -3  15      148.46      126.35     10.36 o 
   1  -3  15      197.23      159.89     33.98 o 
   2  -3  15      577.13      430.33    109.51 o 
   3  -3  15        2.82       -1.88      4.57 o 
   4  -3  15      291.47      276.42     11.48 o 
   5  -3  15      102.50      103.32      9.60 o 
   6  -3  15        0.08       -5.89      8.13 o 
   7  -3  15       67.21       71.93      6.70 o 
   8  -3  15     1167.50     1205.35     27.57 o 
   9  -3  15       12.32       11.66      4.65 o 
  10  -3  15       62.39       60.20      5.97 o 
  -7  -2  15       77.51       61.12      5.14 o 
  -6  -2  15       27.28       23.89      3.38 o 
  -5  -2  15      338.11      348.09     13.28 o 
  -4  -2  15      183.85      200.90     11.15 o 
  -3  -2  15       48.31       43.72      6.08 o 
  -2  -2  15      133.91       92.05     15.80 o 
  -1  -2  15       23.80       15.76      4.79 o 
   0  -2  15        1.52        4.31      3.99 o 
   1  -2  15      426.12      366.44     18.73 o 
   2  -2  15        1.20       -1.71      5.15 o 
   3  -2  15        0.43        3.22      3.91 o 
   4  -2  15       44.63       35.06      5.93 o 
   5  -2  15     1303.44     1298.41     25.88 o 
   6  -2  15       20.37       26.26      5.33 o 
   7  -2  15      157.65      171.58     12.06 o 
   8  -2  15       33.27       42.30     15.03 o 
   9  -2  15       23.41       22.84      6.26 o 
  10  -2  15       29.29       27.91      2.83 o 
  -7  -1  15        7.10        8.06      2.75 o 
  -6  -1  15        2.18        4.03      2.13 o 
  -5  -1  15      254.28      235.26     11.53 o 
  -4  -1  15      738.11      746.37     25.84 o 
  -3  -1  15       48.57       63.78      7.41 o 
  -2  -1  15      776.23      749.13     54.73 o 
  -1  -1  15      744.28      760.76     85.79 o 
   0  -1  15        0.05       -1.08      3.94 o 
   1  -1  15        1.22       -2.61      3.94 o 
   2  -1  15       36.73       40.36      5.74 o 
   3  -1  15        5.26        7.81      7.14 o 
   4  -1  15     1102.21     1128.21     29.11 o 
   5  -1  15      658.73      675.68     15.58 o 
   6  -1  15      144.26      162.13      7.87 o 
   7  -1  15      727.79      784.46     17.78 o 
   8  -1  15       90.13       93.05      7.97 o 
   9  -1  15       64.96       72.29      6.22 o 
  10  -1  15        6.66        7.03      2.33 o 
  11  -1  15      321.63      259.86      9.31 o
[truncated: 59,852 more chars]
